# Supplementary material for: Molecular characterization and prognostic modeling associated with M2-like tumor-associated macrophages in breast cancer: revealing the immunosuppressive role of DLG3
Source: Front Immunol. 2025 Aug 13;16:1650726. doi: 10.3389/fimmu.2025.1650726 (PMC12380917; doi:10.3389/fimmu.2025.1650726)
Supplement: Supplementary file 2 [file Table1.xlsx]

## Sheet: Data
Supplemental Data
Supplementary Table S1
109 M2-Macropgage related genes
Supplementary Table S2
Clinical Information of BRCA samples in the TCGA database.
Supplementary Table S3
Spatial transcriptome queue information

## Sheet: S1
109 M2-Macropgage related genes
SORBS1
N4BP2L1
EIF4E3
MAP2K6
S100B
EPB41L4B
LIMCH1
SLC35A2
DCTPP1
DLG3
BEND5
VDAC1
KDELR2
ERRFI1
PLEKHA4
SPINT1
GRHL2
DCAF13
PAICS
PIGR
TPD52
ELOC
MORF4L2
POLR3GL
ZDHHC9
BCL3
KRT15
PSME1
CCDC9B
ME3
CCDC24
ZNF623
SIAH2
HSPA9
MRPL13
KRT17
MAL2
PTGES3
C1RL
NOP53
MTFR1
POP1
C1orf53
PROM2
LEF1
P4HA2
MTDH
DERL1
SUSD3
RAB2A
KRTCAP3
BATF
ARMC1
TMEM70
C8orf33
NUDCD1
QPRT
ATP6V1H
WASHC5
RHBDL1
SLC16A2
PCMT1
CISD1
JAK2
PLCD1
LDLRAD3
FAM111A
TRIM45
UBXN11
GREB1L
IGFALS
TMEM14B
STOX1
TMEM60
CAMK2N2
PHKB
RNF139
CACNA1H
UTP23
CEBPD
BAMBI
LRRFIP2
PCSK6
ETFA
CCDC74B
OTUD6B
CD24
LTA4H
EMC2
PTPN18
TTC39C
LACTB2
RGL3
SLC25A29
SLC20A2
CLIC6
FLT3
FOXJ1
PCP2
GSTT2B
QARS1
NAB2
KYAT3
TCP1
SEMA3B
TUBA3D
ADAM9
IP6K2
TFPI2

## Sheet: S2
Samples	OS	OS.time	Risk	M2GRS	Cluster	Age	Gender	Stage	T.Stage	N.Stage	M.Stage
TCGA-3C-AAAU-01	0	4047	Low	0.394014	cluster1	<=60	female	Unknown	Unknown	Unknown	Unknown
TCGA-3C-AALI-01	0	4005	High	1.09036	cluster2	<=60	female	II	T2	N1	M0
TCGA-3C-AALJ-01	0	1474	Low	0.019583	cluster2	>60	female	II	T2	N1	M0
TCGA-3C-AALK-01	0	1448	Low	0.590297	cluster1	<=60	female	I	T1	N0	M0
TCGA-4H-AAAK-01	0	348	Low	0.366562	cluster1	<=60	female	III	T2	N2	M0
TCGA-5L-AAT0-01	0	1477	High	1.03347	cluster1	<=60	female	II	T2	N0	M0
TCGA-5L-AAT1-01	0	1471	Low	0.255977	cluster1	>60	female	IV	T2	N0	M1
TCGA-5T-A9QA-01	0	303	High	1.44159	cluster2	<=60	female	II	T2	Unknown	Unknown
TCGA-A1-A0SB-01	0	259	Low	0.0862153	cluster3	>60	female	I	T1	N0	M0
TCGA-A1-A0SD-01	0	437	High	1.16087	cluster1	<=60	female	II	T2	N0	M0
TCGA-A1-A0SE-01	0	1321	Low	0.160017	cluster1	<=60	female	I	T1	N0	M0
TCGA-A1-A0SF-01	0	1463	Low	0.486134	cluster1	<=60	female	II	T2	N0	M0
TCGA-A1-A0SG-01	0	434	Low	-0.0441632	cluster1	>60	female	II	T2	N1	M0
TCGA-A1-A0SH-01	0	1437	Low	0.241462	cluster2	<=60	female	II	T2	N0	M0
TCGA-A1-A0SI-01	0	635	Low	0.405627	cluster2	<=60	female	II	T2	N1	M0
TCGA-A1-A0SJ-01	0	416	Low	0.220973	cluster1	<=60	female	III	T3	N1	M0
TCGA-A1-A0SK-01	1	967	High	1.73044	cluster2	<=60	female	II	T2	N0	M0
TCGA-A1-A0SM-01	0	242	High	1.22858	cluster1	>60	male	II	T2	N0	M0
TCGA-A1-A0SN-01	0	1196	High	0.834225	cluster2	<=60	female	II	T1	N1	Unknown
TCGA-A1-A0SO-01	0	852	Low	-0.311322	cluster3	>60	female	II	T2	N1	M0
TCGA-A1-A0SP-01	0	584	High	1.36931	cluster3	<=60	female	II	T2	N0	M0
TCGA-A1-A0SQ-01	0	554	High	1.29722	cluster1	<=60	female	II	T2	N1	Unknown
TCGA-A2-A04N-01	0	4354	High	1.23278	cluster1	>60	female	I	T1	N0	M0
TCGA-A2-A04P-01	1	548	Low	-0.579069	cluster3	<=60	female	III	T2	N3	M0
TCGA-A2-A04Q-01	0	2385	Low	0.221794	cluster3	<=60	female	I	T1	N0	M0
TCGA-A2-A04R-01	0	3709	Low	-0.335339	cluster2	<=60	female	I	T1	N0	M0
TCGA-A2-A04T-01	0	2246	High	2.17934	cluster3	>60	female	II	T2	N0	M0
TCGA-A2-A04U-01	0	2654	High	1.7538	cluster3	<=60	female	II	T2	N0	M0
TCGA-A2-A04V-01	1	1920	Low	0.0349752	cluster2	<=60	female	II	T2	N0	M0
TCGA-A2-A04W-01	0	3102	High	2.53751	cluster2	<=60	female	II	T2	N1	M0
TCGA-A2-A04X-01	0	1686	High	0.859222	cluster2	<=60	female	II	T2	N0	M0
TCGA-A2-A04Y-01	0	1099	Low	0.392207	cluster2	<=60	female	II	T2	N1	M0
TCGA-A2-A0CK-01	0	4159	Low	-0.0928652	cluster1	<=60	female	III	T3	N2	M0
TCGA-A2-A0CL-01	0	3015	High	0.906493	cluster2	<=60	female	III	T3	N2	M0
TCGA-A2-A0CM-01	1	754	High	1.67018	cluster3	<=60	female	II	T2	N0	M0
TCGA-A2-A0CO-01	1	1468	Low	-0.458063	cluster1	>60	female	II	T3	N0	M0
TCGA-A2-A0CP-01	0	2813	Low	0.110778	cluster1	<=60	female	I	T1	N0	M0
TCGA-A2-A0CQ-01	0	2695	Low	-0.0709441	cluster1	>60	female	I	T1	N0	M0
TCGA-A2-A0CR-01	0	3283	Low	-0.80222	cluster1	<=60	female	II	T3	N0	M0
TCGA-A2-A0CS-01	1	2298	Low	-0.201856	cluster1	>60	female	IV	T4	N3	M1
TCGA-A2-A0CT-01	0	2289	High	1.94784	cluster2	>60	female	II	T2	N0	M0
TCGA-A2-A0CU-01	1	158	High	2.86593	cluster2	>60	female	II	T2	N0	M0
TCGA-A2-A0CV-01	0	3011	Low	-0.100108	cluster1	<=60	female	II	T2	N1	M0
TCGA-A2-A0CW-01	0	3283	High	1.23468	cluster2	>60	female	II	T2	N1	M0
TCGA-A2-A0CX-01	0	1728	High	1.64179	cluster2	<=60	female	II	T2	N0	M0
TCGA-A2-A0CY-01	0	1673	High	1.03981	cluster2	>60	female	II	T2	N1	M0
TCGA-A2-A0CZ-01	0	1616	Low	-0.258051	cluster3	<=60	female	II	T2	N0	M0
TCGA-A2-A0D0-01	0	2048	Low	0.292295	cluster3	<=60	female	II	T2	N0	M0
TCGA-A2-A0D1-01	0	1051	High	2.63086	cluster2	>60	female	II	T2	N0	M0
TCGA-A2-A0D2-01	0	1027	Low	0.751571	cluster3	<=60	female	II	T2	N0	M0
TCGA-A2-A0D3-01	0	1873	Low	-0.912855	cluster1	<=60	female	I	T1	N0	M0
TCGA-A2-A0D4-01	0	767	High	1.00242	cluster2	<=60	female	II	T2	N1	M0
TCGA-A2-A0EM-01	0	3094	Low	-0.109606	cluster1	>60	female	I	T1	N0	M0
TCGA-A2-A0EN-01	0	4088	Low	0.529285	cluster1	>60	female	II	T2	N0	M0
TCGA-A2-A0EO-01	0	2442	Low	0.227057	cluster1	<=60	female	I	T1	N0	M0
TCGA-A2-A0EP-01	0	3603	Low	0.229088	cluster1	<=60	female	I	T1	N0	M0
TCGA-A2-A0EQ-01	0	2426	Low	0.45011	cluster2	>60	female	II	T2	N0	M0
TCGA-A2-A0ER-01	0	2263	Low	0.459332	cluster2	>60	female	I	T1	N1	M0
TCGA-A2-A0ES-01	0	2190	Low	-1.45	cluster1	<=60	female	II	T2	N0	M0
TCGA-A2-A0ET-01	0	1066	Low	0.294228	cluster2	<=60	female	III	T2	N2	M0
TCGA-A2-A0EU-01	0	1043	High	1.82595	cluster2	>60	female	I	T1	N0	M0
TCGA-A2-A0EV-01	0	968	High	1.63475	cluster1	>60	female	I	T1	N0	M0
TCGA-A2-A0EW-01	1	905	Low	-0.161734	cluster1	<=60	female	III	T1	N3	M0
TCGA-A2-A0EX-01	0	752	Low	0.673243	cluster1	<=60	female	II	T3	N0	M0
TCGA-A2-A0EY-01	0	1925	Low	0.507383	cluster2	>60	female	II	T2	N1	M0
TCGA-A2-A0ST-01	0	3017	Low	-0.180352	cluster3	>60	female	II	T1	N1	M0
TCGA-A2-A0SU-01	0	1662	Low	-0.455687	cluster1	>60	female	II	T2	N0	M0
TCGA-A2-A0SV-01	1	825	High	0.94044	cluster2	>60	female	IV	T2	N2	M1
TCGA-A2-A0SW-01	1	1365	High	1.72109	cluster2	>60	female	IV	T2	N2	M1
TCGA-A2-A0SX-01	0	1534	High	1.77169	cluster3	<=60	female	I	T1	N0	M0
TCGA-A2-A0SY-01	0	1347	Low	0.595605	cluster1	>60	female	III	T3	N1	M0
TCGA-A2-A0T0-01	0	533	High	1.3253	cluster3	<=60	female	II	T2	N1	M0
TCGA-A2-A0T1-01	0	521	High	1.38796	cluster2	<=60	female	III	T3	N3	M0
TCGA-A2-A0T2-01	1	255	High	1.68927	cluster3	>60	female	IV	T3	N3	M1
TCGA-A2-A0T3-01	0	1516	Low	-0.441184	cluster2	<=60	female	I	T1	N1	M0
TCGA-A2-A0T4-01	0	624	Low	0.658235	cluster1	>60	female	II	T2	N0	M0
TCGA-A2-A0T5-01	0	531	Low	0.542407	cluster1	<=60	female	II	T2	N0	M0
TCGA-A2-A0T6-01	0	575	Low	0.529792	cluster2	<=60	female	II	T3	N0	M0
TCGA-A2-A0T7-01	0	631	High	0.785247	cluster3	<=60	female	II	T2	N0	M0
TCGA-A2-A0YC-01	0	990	Low	-0.052067	cluster1	<=60	female	II	T2	N1	M0
TCGA-A2-A0YD-01	0	769	Low	-0.223503	cluster1	>60	female	II	T3	N0	M0
TCGA-A2-A0YE-01	0	554	Low	0.504121	cluster3	<=60	female	II	T2	N1	M0
TCGA-A2-A0YF-01	0	1535	High	0.786493	cluster1	>60	female	I	T1	N0	M0
TCGA-A2-A0YG-01	0	666	High	2.34598	cluster2	>60	female	III	T2	N3	M0
TCGA-A2-A0YH-01	0	659	High	0.807198	cluster2	<=60	female	III	T2	N2	M0
TCGA-A2-A0YI-01	0	1505	Low	0.249123	cluster1	>60	female	I	T1	N0	M0
TCGA-A2-A0YJ-01	0	566	High	3.05617	cluster3	<=60	female	III	T3	N2	M0
TCGA-A2-A0YK-01	0	588	Low	-0.00241541	cluster3	>60	female	II	T2	N0	M0
TCGA-A2-A0YL-01	0	1474	Low	-0.34202	cluster1	<=60	female	III	T3	N2	M0
TCGA-A2-A0YM-01	0	965	High	2.07341	cluster3	>60	female	II	T2	N0	M0
TCGA-A2-A0YT-01	1	723	High	2.63218	cluster2	<=60	female	III	T4	N2	M0
TCGA-A2-A1FV-01	0	714	High	2.09973	cluster2	>60	female	II	T3	N0	M0
TCGA-A2-A1FW-01	0	528	High	1.08204	cluster2	>60	female	III	T3	N2	M0
TCGA-A2-A1FX-01	0	1847	High	1.81358	cluster2	>60	female	III	T3	N2	M0
TCGA-A2-A1FZ-01	0	683	Low	0.593121	cluster1	>60	female	II	T2	N0	M0
TCGA-A2-A1G0-01	0	616	Low	-1.03231	cluster1	<=60	female	II	T2	N1	M0
TCGA-A2-A1G1-01	0	584	High	1.75286	cluster3	>60	female	II	T2	N1	M0
TCGA-A2-A1G4-01	0	595	High	1.3076	cluster2	>60	female	III	T3	N1	M0
TCGA-A2-A1G6-01	0	501	Low	0.279724	cluster3	<=60	female	III	T2	N2	M0
TCGA-A2-A259-01	0	1596	Low	0.307884	cluster1	>60	female	I	T1	N0	M0
TCGA-A2-A25A-01	0	3276	Low	-0.153898	cluster1	<=60	female	II	T2	N0	M0
TCGA-A2-A25B-01	0	1291	Low	0.39917	cluster2	<=60	female	II	T2	N1	M0
TCGA-A2-A25C-01	0	523	Low	0.328744	cluster2	<=60	female	II	T2	N1	M0
TCGA-A2-A25E-01	0	3204	Low	0.0479717	cluster2	<=60	female	III	T2	N2	M0
TCGA-A2-A25F-01	0	322	Low	0.474716	cluster2	>60	female	II	T2	N0	M0
TCGA-A2-A3KC-01	0	1102	Low	0.0836709	cluster1	<=60	female	II	T2	N1	M0
TCGA-A2-A3KD-01	0	1206	Low	0.337141	cluster1	<=60	female	III	T3	N1	M0
TCGA-A2-A3XS-01	1	1032	High	2.66068	cluster3	>60	female	III	T1	N2	M0
TCGA-A2-A3XT-01	0	2770	High	0.781105	cluster3	<=60	female	II	T2	N1	M0
TCGA-A2-A3XU-01	1	912	High	2.18806	cluster3	<=60	female	II	T2	N1	M0
TCGA-A2-A3XV-01	0	996	High	2.43225	cluster2	<=60	female	II	T2	N0	M0
TCGA-A2-A3XW-01	0	1712	Low	0.130496	cluster1	<=60	female	II	T2	N1	M0
TCGA-A2-A3XX-01	1	1168	High	2.04511	cluster3	<=60	female	II	T2	N0	M0
TCGA-A2-A3XY-01	1	1064	High	1.15566	cluster3	<=60	female	II	T2	N1	M0
TCGA-A2-A3XZ-01	0	1532	High	1.51512	cluster3	<=60	female	I	T1	N0	M0
TCGA-A2-A3Y0-01	0	1546	High	1.53423	cluster3	<=60	female	II	T2	N1	M0
TCGA-A2-A4RW-01	0	222	High	2.05251	cluster1	<=60	female	III	T2	N3	M0
TCGA-A2-A4RX-01	0	742	High	1.07411	cluster3	>60	female	II	T2	N0	M0
TCGA-A2-A4RY-01	0	648	Low	-0.237142	cluster1	<=60	female	III	T3	N3	M0
TCGA-A2-A4S0-01	0	706	High	0.967081	cluster2	>60	female	II	T2	N0	M0
TCGA-A2-A4S1-01	0	820	Low	-0.584726	cluster3	>60	female	II	T2	N0	M0
TCGA-A2-A4S2-01	0	643	Low	-0.839852	cluster1	>60	female	III	T3	N2	M0
TCGA-A2-A4S3-01	0	666	High	0.97353	cluster2	<=60	female	II	T2	N1	M0
TCGA-A7-A0CD-01	0	1165	High	2.48761	cluster1	>60	female	I	T1	N0	M0
TCGA-A7-A0CE-01	0	1074	Low	-0.776385	cluster3	<=60	female	II	T2	N0	M0
TCGA-A7-A0CG-01	0	1043	High	0.899632	cluster3	>60	female	II	T2	N0	M0
TCGA-A7-A0CH-01	0	1079	Low	0.0508205	cluster1	>60	female	II	T2	N0	M0
TCGA-A7-A0CJ-01	0	931	Low	0.714249	cluster1	<=60	female	II	T2	N0	M0
TCGA-A7-A0D9-01	0	1139	High	1.40117	cluster2	<=60	female	II	T2	N0	M0
TCGA-A7-A0DA-01	0	1085	High	1.13824	cluster3	>60	female	II	T2	N0	M0
TCGA-A7-A0DB-01	0	1007	Low	-0.54021	cluster1	<=60	female	II	T2	N0	M0
TCGA-A7-A0DC-01	0	906	Low	-1.58797	cluster1	>60	female	I	T1	N0	M0
TCGA-A7-A13D-01	0	965	Low	0.226877	cluster3	<=60	female	II	T2	N0	M0
TCGA-A7-A13E-01	1	326	High	0.888546	cluster3	>60	female	II	T2	N1	Unknown
TCGA-A7-A13F-01	0	765	High	1.97194	cluster1	<=60	female	III	T3	N1	M0
TCGA-A7-A13G-01	0	718	Low	-0.642718	cluster1	>60	female	II	T2	N0	Unknown
TCGA-A7-A13H-01	0	899	Low	0.500307	cluster1	>60	female	II	T2	N1	Unknown
TCGA-A7-A26E-01	0	954	High	0.807885	cluster2	>60	female	III	T3	N1	Unknown
TCGA-A7-A26F-01	0	738	Low	-0.0956534	cluster3	<=60	female	I	T1	N0	M0
TCGA-A7-A26G-01	0	722	Low	-0.569971	cluster3	<=60	female	II	T2	N0	M0
TCGA-A7-A26H-01	0	724	Low	0.511174	cluster2	>60	female	II	T1	N1	M0
TCGA-A7-A26I-01	0	661	High	1.52448	cluster3	>60	female	II	T2	N0	M0
TCGA-A7-A26J-01	0	627	Low	-2.31766	cluster1	<=60	female	II	T2	N0	M0
TCGA-A7-A2KD-01	0	679	Low	0.166258	cluster2	<=60	female	III	T2	N2	Unknown
TCGA-A7-A3IY-01	0	345	High	0.800831	cluster1	>60	female	I	T1	N0	M0
TCGA-A7-A3IZ-01	0	322	High	0.825567	cluster2	>60	female	II	T2	N0	M0
TCGA-A7-A3J0-01	0	313	High	1.39921	cluster1	>60	female	II	T2	N0	M0
TCGA-A7-A3J1-01	0	343	Low	-0.141669	cluster1	>60	female	I	T1	N0	Unknown
TCGA-A7-A3RF-01	0	408	High	2.1728	cluster2	>60	female	II	T2	N0	M0
TCGA-A7-A425-01	0	447	High	0.861697	cluster1	>60	female	III	T3	N3	Unknown
TCGA-A7-A426-01	0	364	Low	-0.0680419	cluster1	<=60	female	III	T3	N3	Unknown
TCGA-A7-A4SA-01	0	454	Low	-0.193035	cluster1	<=60	female	II	T2	N1	M0
TCGA-A7-A4SB-01	0	418	Low	0.380754	cluster1	<=60	female	III	T3	N1	M0
TCGA-A7-A4SC-01	0	446	Low	0.378345	cluster1	>60	female	II	T3	N0	Unknown
TCGA-A7-A4SD-01	0	441	Low	0.494014	cluster3	<=60	female	II	T2	N0	M0
TCGA-A7-A4SE-01	0	644	High	2.24577	cluster3	<=60	female	II	T2	N0	M0
TCGA-A7-A4SF-01	0	545	High	1.37601	cluster2	<=60	female	II	T2	N0	M0
TCGA-A7-A56D-01	0	448	High	1.32081	cluster1	>60	female	II	T2	N0	M0
TCGA-A7-A5ZV-01	0	368	Low	-0.378756	cluster3	>60	female	II	T2	N0	M0
TCGA-A7-A5ZW-01	0	326	Low	0.0195435	cluster1	<=60	female	II	T1	N1	M0
TCGA-A7-A5ZX-01	0	336	Low	-0.444745	cluster1	<=60	female	III	T2	N3	M0
TCGA-A7-A6VV-01	0	313	High	1.62908	cluster3	<=60	female	II	T2	N0	M0
TCGA-A7-A6VW-01	0	285	High	1.55039	cluster3	<=60	female	II	T2	N0	M0
TCGA-A7-A6VX-01	0	317	High	1.38808	cluster2	>60	female	II	T2	N0	M0
TCGA-A7-A6VY-01	0	266	High	0.941978	cluster3	<=60	female	II	T2	N1	M0
TCGA-A8-A06O-01	0	396	High	1.5804	cluster2	<=60	female	I	T1	N0	M0
TCGA-A8-A06P-01	0	396	High	1.67199	cluster1	>60	female	III	T1	N2	M0
TCGA-A8-A06Q-01	0	31	High	1.1282	cluster2	>60	female	III	T3	N2	M0
TCGA-A8-A06R-01	0	547	Low	-0.0715721	cluster2	>60	female	II	T2	N1	M0
TCGA-A8-A06T-01	0	1614	Low	0.698717	cluster2	>60	female	III	T3	N1	M0
TCGA-A8-A06U-01	1	883	High	2.64125	cluster2	>60	female	II	T2	N1	M0
TCGA-A8-A06X-01	1	943	High	0.950787	cluster2	>60	female	II	T3	N0	M0
TCGA-A8-A06Y-01	0	791	Low	0.591744	cluster2	>60	female	II	T2	N0	M0
TCGA-A8-A06Z-01	0	31	Low	0.440796	cluster2	>60	female	II	T3	N0	M0
TCGA-A8-A075-01	0	518	High	1.53789	cluster2	<=60	female	II	T2	N1	M0
TCGA-A8-A076-01	0	1642	High	1.26041	cluster2	>60	female	II	T2	N0	M0
TCGA-A8-A079-01	0	274	High	0.837219	cluster2	>60	female	III	T4	N3	M0
TCGA-A8-A07B-01	0	1308	High	2.18728	cluster2	>60	female	II	T2	N0	M0
TCGA-A8-A07C-01	0	1034	Low	-0.574072	cluster3	<=60	female	II	T2	N0	M0
TCGA-A8-A07E-01	0	608	High	1.43181	cluster2	>60	female	Unknown	T4	N3	Unknown
TCGA-A8-A07F-01	0	577	High	0.867916	cluster2	>60	female	II	T2	N1	M0
TCGA-A8-A07G-01	0	577	High	1.45834	cluster3	>60	female	II	T1	N1	M0
TCGA-A8-A07I-01	0	426	High	1.08618	cluster2	>60	female	III	T2	N2	M0
TCGA-A8-A07J-01	0	365	Low	0.0243872	cluster2	<=60	female	II	T2	N1	M0
TCGA-A8-A07L-01	0	975	High	1.0903	cluster2	<=60	female	III	T3	N1	M0
TCGA-A8-A07O-01	0	304	High	1.75594	cluster2	<=60	female	II	T2	N0	M0
TCGA-A8-A07P-01	0	334	High	1.1791	cluster2	>60	female	II	T2	N1	M0
TCGA-A8-A07R-01	0	273	High	1.21322	cluster3	>60	female	III	T2	N3	M0
TCGA-A8-A07S-01	0	243	High	0.880884	cluster1	>60	female	II	T2	N0	M0
TCGA-A8-A07U-01	0	760	Low	0.285464	cluster2	>60	female	III	T2	N2	M0
TCGA-A8-A07W-01	0	304	High	1.64899	cluster2	>60	female	IV	T2	Unknown	M1
TCGA-A8-A07Z-01	0	1371	High	1.21343	cluster1	>60	female	II	T2	N0	M0
TCGA-A8-A082-01	0	549	High	2.49293	cluster2	<=60	female	II	T2	N1	M0
TCGA-A8-A084-01	0	458	High	1.13731	cluster2	>60	female	II	T2	N1	M0
TCGA-A8-A085-01	0	1124	High	1.0348	cluster2	<=60	male	II	T2	N1	M0
TCGA-A8-A086-01	0	396	High	1.1649	cluster2	<=60	female	II	T1	N1	M0
TCGA-A8-A08A-01	0	30	Low	-1.31913	cluster1	>60	female	I	T1	N0	M0
TCGA-A8-A08B-01	0	1156	High	1.66525	cluster2	<=60	female	II	T2	N0	M0
TCGA-A8-A08C-01	0	881	Low	-0.270514	cluster1	>60	female	II	T2	N0	M0
TCGA-A8-A08F-01	0	1004	Low	0.404746	cluster2	<=60	female	III	T2	N3	M0
TCGA-A8-A08G-01	0	607	High	1.29904	cluster2	<=60	female	II	T2	N0	M0
TCGA-A8-A08I-01	0	365	High	0.867641	cluster2	<=60	female	II	T2	N0	M0
TCGA-A8-A08J-01	1	1127	High	2.11946	cluster2	<=60	female	IV	T4	N3	M1
TCGA-A8-A08L-01	1	30	High	2.38297	cluster2	>60	female	III	T3	N2	M0
TCGA-A8-A08O-01	0	943	High	0.975116	cluster1	<=60	female	IV	T2	N3	M1
TCGA-A8-A08P-01	0	943	High	1.35687	cluster2	>60	female	III	T2	N2	M0
TCGA-A8-A08R-01	0	30	High	1.67709	cluster2	<=60	female	II	T2	N1	M0
TCGA-A8-A08S-01	0	1004	High	1.7629	cluster2	>60	female	II	T1	N1	M0
TCGA-A8-A08T-01	1	2830	High	1.61692	cluster2	>60	female	IV	T2	N1	M1
TCGA-A8-A08X-01	0	1308	High	1.29606	cluster3	<=60	female	III	T4	N3	M0
TCGA-A8-A08Z-01	0	1217	Low	0.679873	cluster2	>60	female	Unknown	T4	N3	M0
TCGA-A8-A091-01	0	1004	High	2.40969	cluster2	>60	female	II	T2	N0	M0
TCGA-A8-A092-01	0	942	High	2.56371	cluster2	<=60	female	III	T2	N2	M0
TCGA-A8-A093-01	0	546	Low	0.715877	cluster1	>60	female	II	T2	N0	M0
TCGA-A8-A095-01	0	1277	Low	-1.12586	cluster1	<=60	female	I	T1	N0	M0
TCGA-A8-A097-01	0	365	High	1.53003	cluster2	>60	female	II	T2	N1	M0
TCGA-A8-A099-01	0	304	High	1.73735	cluster2	>60	female	Unknown	T4	N3	Unknown
TCGA-A8-A09A-01	0	304	High	1.95813	cluster2	<=60	female	Unknown	T2	Unknown	M0
TCGA-A8-A09B-01	0	365	High	1.40909	cluster1	<=60	female	III	T4	N1	M0
TCGA-A8-A09C-01	0	31	Low	-0.780048	cluster2	>60	female	Unknown	T2	N0	Unknown
TCGA-A8-A09D-01	0	1522	High	1.77543	cluster2	<=60	female	II	T2	N1	M0
TCGA-A8-A09E-01	0	1492	High	1.80959	cluster2	>60	female	III	T4	N1	M0
TCGA-A8-A09I-01	0	1371	High	2.72308	cluster2	>60	female	II	T2	N0	M0
TCGA-A8-A09K-01	0	912	High	1.73442	cluster2	>60	female	II	T1	N1	M0
TCGA-A8-A09M-01	0	1006	Low	0.559248	cluster2	>60	female	III	T2	N3	M0
TCGA-A8-A09N-01	0	31	High	2.33784	cluster2	<=60	female	III	T2	N3	M0
TCGA-A8-A09Q-01	0	761	High	2.01064	cluster2	>60	female	III	T4	N2	M0
TCGA-A8-A09R-01	0	273	Low	0.563963	cluster2	>60	female	II	T2	N1	M0
TCGA-A8-A09T-01	0	579	High	1.40442	cluster1	>60	female	Unknown	T1	N0	Unknown
TCGA-A8-A09V-01	0	457	Low	-0.299909	cluster1	<=60	female	II	T2	N0	M0
TCGA-A8-A09W-01	0	30	High	1.79106	cluster2	>60	female	III	T2	N3	M0
TCGA-A8-A09X-01	1	426	High	2.9401	cluster2	>60	female	III	T2	N3	M0
TCGA-A8-A0A1-01	0	365	Low	-0.0442187	cluster1	>60	female	II	T2	N0	M0
TCGA-A8-A0A2-01	0	579	High	0.767501	cluster2	>60	female	II	T2	N0	M0
TCGA-A8-A0A4-01	0	396	Low	0.757774	cluster1	>60	female	II	T2	N0	M0
TCGA-A8-A0A6-01	0	640	High	0.980645	cluster3	>60	female	III	T2	N3	M0
TCGA-A8-A0A7-01	0	30	High	1.79749	cluster2	<=60	female	II	T2	N1	M0
TCGA-A8-A0A9-01	0	822	Low	-0.158996	cluster1	>60	female	II	T2	N0	M0
TCGA-A8-A0AB-01	0	518	High	1.69117	cluster2	<=60	female	II	T2	N0	M0
TCGA-A8-A0AD-01	0	1157	High	1.64787	cluster1	>60	female	I	T1	N0	M0
TCGA-AC-A23C-01	0	585	High	2.14663	cluster2	>60	female	II	T2	N1	Unknown
TCGA-AC-A23E-01	0	698	High	1.16264	cluster2	<=60	female	II	T2	N1	Unknown
TCGA-AC-A23G-01	0	2248	Low	0.0679453	cluster1	>60	female	II	T1	N1	Unknown
TCGA-AC-A2B8-01	0	677	High	1.16719	cluster1	>60	female	II	T3	N0	M0
TCGA-AC-A2BK-01	0	2222	High	1.32305	cluster2	>60	female	III	T2	N2	Unknown
TCGA-AC-A2BM-01	0	3022	Low	0.203505	cluster1	<=60	female	II	T2	N1	Unknown
TCGA-AC-A2FB-01	0	1234	Low	-1.08936	cluster1	>60	female	II	T2	N0	Unknown
TCGA-AC-A2FE-01	1	2240	High	1.55061	cluster1	>60	female	III	T3	N3	Unknown
TCGA-AC-A2FF-01	0	2759	Low	0.512018	cluster1	<=60	female	II	T2	N1	Unknown
TCGA-AC-A2FG-01	0	1853	Low	0.344251	cluster1	>60	female	II	T2	N1	Unknown
TCGA-AC-A2FK-01	0	2650	Low	-0.51088	cluster3	<=60	female	III	T2	N3	M0
TCGA-AC-A2FM-01	1	792	High	1.83959	cluster2	>60	female	II	T2	N1	M0
TCGA-AC-A2FO-01	0	2255	Low	0.233677	cluster1	>60	female	II	T2	N1	Unknown
TCGA-AC-A2QH-01	0	1005	Low	0.303563	cluster2	<=60	female	II	T3	N0	Unknown
TCGA-AC-A2QI-01	0	588	High	1.39431	cluster1	>60	female	III	T3	N1	Unknown
TCGA-AC-A2QJ-01	1	69	Low	0.410549	cluster3	<=60	female	III	T4	N0	M0
TCGA-AC-A3BB-01	0	987	Low	0.350843	cluster1	<=60	female	III	T3	N2	Unknown
TCGA-AC-A3EH-01	1	17	High	2.5618	cluster2	>60	female	III	T3	N3	M0
TCGA-AC-A3HN-01	0	496	High	0.886941	cluster1	>60	female	II	T2	N1	Unknown
TCGA-AC-A3OD-01	0	451	Low	-1.45014	cluster2	>60	female	II	T2	N1	Unknown
TCGA-AC-A3QP-01	0	675	High	0.982956	cluster1	>60	female	II	T2	N1	Unknown
TCGA-AC-A3QQ-01	0	734	Low	-1.46281	cluster1	<=60	female	I	T1	N0	Unknown
TCGA-AC-A3TM-01	0	762	Low	0.124816	cluster1	<=60	female	III	T3	N1	M0
TCGA-AC-A3TN-01	0	456	Low	0.430573	cluster1	>60	female	II	T3	N0	Unknown
TCGA-AC-A3W5-01	0	504	High	2.45341	cluster2	>60	female	II	T2	N0	Unknown
TCGA-AC-A3W7-01	0	471	Low	0.618311	cluster1	>60	female	II	T2	N1	Unknown
TCGA-AC-A3YI-01	0	707	High	0.939209	cluster3	>60	female	III	T1	N3	Unknown
TCGA-AC-A3YJ-01	0	754	High	1.17296	cluster1	>60	female	II	T2	N0	Unknown
TCGA-AC-A4ZE-01	0	890	High	1.90528	cluster1	>60	female	II	T3	N0	M0
TCGA-AC-A5EH-01	0	511	High	0.827183	cluster3	>60	female	II	T2	N1	Unknown
TCGA-AC-A5XS-01	0	588	Low	-0.141997	cluster1	>60	female	II	T2	N0	Unknown
TCGA-AC-A5XU-01	0	455	High	0.962463	cluster2	>60	female	II	T3	N0	Unknown
TCGA-AC-A62V-01	1	2	High	2.10967	cluster2	<=60	male	IV	T2	N1	M1
TCGA-AC-A62X-01	0	417	Low	-0.32819	cluster3	>60	female	II	T2	N0	Unknown
TCGA-AC-A62Y-01	0	530	Low	0.159377	cluster1	>60	female	II	T2	N1	Unknown
TCGA-AC-A6IV-01	0	568	Low	0.266724	cluster1	<=60	female	II	T2	N1	Unknown
TCGA-AC-A6IW-01	0	413	High	2.08504	cluster3	>60	female	II	T2	N0	Unknown
TCGA-AC-A6IX-01	0	373	High	1.19259	cluster1	<=60	female	III	T2	N3	Unknown
TCGA-AC-A6NO-01	0	51	Low	-0.421526	cluster1	<=60	female	II	T2	N1	Unknown
TCGA-AC-A7VB-01	0	250	High	1.73244	cluster2	<=60	female	II	T1	N1	Unknown
TCGA-AC-A7VC-01	0	1	High	1.497	cluster3	<=60	female	II	T3	N0	Unknown
TCGA-AC-A8OP-01	0	614	Low	-0.329696	cluster1	>60	female	I	T1	N0	Unknown
TCGA-AC-A8OQ-01	0	34	Low	0.610094	cluster3	>60	female	II	T2	N1	Unknown
TCGA-AC-A8OR-01	0	40	High	1.63823	cluster1	>60	female	I	T1	N0	Unknown
TCGA-AC-A8OS-01	0	70	High	1.03658	cluster1	>60	female	II	T2	N0	Unknown
TCGA-AN-A03X-01	0	10	High	1.70412	cluster2	>60	female	II	T2	N0	M0
TCGA-AN-A03Y-01	0	10	High	1.9532	cluster2	>60	female	II	T2	N0	M0
TCGA-AN-A041-01	0	7	Low	-0.500875	cluster2	<=60	female	II	T2	N1	M0
TCGA-AN-A046-01	0	10	Low	-0.307172	cluster2	>60	female	II	T2	N0	M0
TCGA-AN-A049-01	0	19	Low	0.216361	cluster2	>60	female	II	T2	N0	M0
TCGA-AN-A04A-01	0	90	High	1.69948	cluster2	<=60	female	III	T2	N2	M0
TCGA-AN-A04C-01	0	54	High	2.85599	cluster3	<=60	female	II	T2	N1	M0
TCGA-AN-A04D-01	0	52	Low	0.609019	cluster3	<=60	female	II	T2	N1	M0
TCGA-AN-A0AJ-01	0	303	High	0.853613	cluster2	>60	female	II	T3	N0	M0
TCGA-AN-A0AK-01	0	224	High	1.51996	cluster2	>60	female	II	T2	N0	M0
TCGA-AN-A0AL-01	0	227	Low	0.68148	cluster3	<=60	female	III	T4	N0	M0
TCGA-AN-A0AM-01	0	5	Low	0.710755	cluster2	<=60	female	II	T2	N0	M0
TCGA-AN-A0AR-01	0	10	Low	0.474725	cluster3	<=60	female	II	T2	N0	M0
TCGA-AN-A0AS-01	0	10	High	1.72037	cluster2	>60	female	III	T2	N2	M0
TCGA-AN-A0AT-01	0	10	Low	-0.536647	cluster3	>60	female	II	T2	N0	M0
TCGA-AN-A0FD-01	0	196	Low	-0.110173	cluster2	>60	female	II	T2	N0	M0
TCGA-AN-A0FF-01	0	172	Low	-0.719533	cluster1	<=60	female	I	T1	N0	M0
TCGA-AN-A0FJ-01	0	242	High	0.999908	cluster3	<=60	female	IV	T2	N2	M1
TCGA-AN-A0FK-01	0	213	High	2.0864	cluster2	>60	female	III	T4	N0	M0
TCGA-AN-A0FL-01	0	231	Low	-0.361825	cluster3	>60	female	II	T2	N0	M0
TCGA-AN-A0FN-01	0	218	Low	0.575083	cluster1	>60	female	I	T1	N0	M0
TCGA-AN-A0FS-01	0	210	Low	0.683422	cluster1	<=60	female	I	T1	N0	M0
TCGA-AN-A0FT-01	0	214	High	1.40693	cluster2	>60	female	II	T2	N1	M0
TCGA-AN-A0FV-01	0	10	High	3.00979	cluster2	<=60	female	II	T2	N0	M0
TCGA-AN-A0FW-01	0	11	Low	0.38391	cluster2	>60	female	III	T2	N2	M0
TCGA-AN-A0FX-01	0	10	Low	0.73667	cluster3	<=60	female	II	T2	N0	M0
TCGA-AN-A0FY-01	0	10	High	1.47115	cluster2	<=60	female	I	T1	N0	M0
TCGA-AN-A0FZ-01	0	10	High	0.801098	cluster2	<=60	female	III	T2	N2	M0
TCGA-AN-A0G0-01	0	16	High	1.32214	cluster3	<=60	female	II	T2	N0	M0
TCGA-AN-A0XL-01	0	163	Low	-0.0915917	cluster1	>60	female	II	T2	N0	M0
TCGA-AN-A0XN-01	0	10	High	1.7301	cluster2	>60	female	III	T2	N2	M0
TCGA-AN-A0XO-01	0	375	High	1.70334	cluster1	<=60	female	III	T2	N2	M0
TCGA-AN-A0XP-01	0	9	High	0.888263	cluster1	>60	female	III	T2	N2	M0
TCGA-AN-A0XR-01	0	10	Low	0.0409086	cluster1	<=60	female	III	T2	N2	M0
TCGA-AN-A0XS-01	0	10	High	1.69905	cluster2	>60	female	III	T2	N2	M0
TCGA-AN-A0XT-01	0	10	High	1.80093	cluster2	<=60	female	III	T2	N2	M0
TCGA-AN-A0XU-01	0	10	High	0.856879	cluster3	<=60	female	II	T2	N0	M0
TCGA-AN-A0XV-01	0	162	Low	0.254729	cluster2	>60	female	III	T2	N2	M0
TCGA-AN-A0XW-01	0	170	High	0.835665	cluster2	<=60	female	III	T2	N2	M0
TCGA-AO-A03L-01	0	2442	High	0.766277	cluster2	<=60	female	III	T3	N2	M0
TCGA-AO-A03M-01	0	1866	High	1.30404	cluster2	<=60	female	I	T1	N0	M0
TCGA-AO-A03N-01	0	2031	Low	0.26325	cluster2	<=60	female	II	T2	N1	M0
TCGA-AO-A03O-01	1	2483	High	1.88692	cluster2	>60	female	II	T2	N0	M0
TCGA-AO-A03P-01	1	2576	High	2.12647	cluster2	<=60	female	II	T2	N1	M0
TCGA-AO-A03R-01	0	2091	Low	-0.232515	cluster1	<=60	female	II	T2	N1	M0
TCGA-AO-A03T-01	0	2124	Low	-0.441577	cluster1	<=60	female	II	T2	N1	M0
TCGA-AO-A03U-01	1	1793	Low	-0.114306	cluster3	<=60	female	I	T1	N0	M0
TCGA-AO-A03V-01	0	1351	Low	0.746605	cluster1	<=60	female	I	T1	N0	M0
TCGA-AO-A0J2-01	0	997	Low	-1.15308	cluster2	<=60	female	I	T1	N0	M0
TCGA-AO-A0J3-01	0	651	High	1.06605	cluster2	>60	female	II	T2	N1	M0
TCGA-AO-A0J4-01	0	1587	Low	-1.30577	cluster3	<=60	female	I	T1	N0	M0
TCGA-AO-A0J5-01	1	735	High	1.75568	cluster2	<=60	female	IV	T4	N1	M1
TCGA-AO-A0J6-01	0	1140	Low	0.712657	cluster3	>60	female	II	T2	N0	M0
TCGA-AO-A0J7-01	0	618	Low	0.665414	cluster2	>60	female	II	T2	N1	M0
TCGA-AO-A0J8-01	0	680	Low	0.581511	cluster1	>60	female	II	T2	N0	M0
TCGA-AO-A0J9-01	0	1613	Low	-0.605856	cluster1	>60	female	III	T2	N3	M0
TCGA-AO-A0JA-01	0	655	Low	0.427944	cluster2	<=60	female	III	T2	N3	M0
TCGA-AO-A0JB-01	0	1542	Low	-0.0719907	cluster3	<=60	female	III	T3	N1	M0
TCGA-AO-A0JC-01	0	1547	Low	-0.738499	cluster1	>60	female	II	T2	N0	M0
TCGA-AO-A0JD-01	0	2190	High	1.62103	cluster1	<=60	female	III	T3	N1	M0
TCGA-AO-A0JE-01	0	2335	High	1.27998	cluster3	<=60	female	III	T2	N2	M0
TCGA-AO-A0JF-01	0	1980	High	0.826097	cluster1	>60	female	II	T1	N1	M0
TCGA-AO-A0JG-01	0	798	High	1.02574	cluster2	<=60	female	III	T2	N2	M0
TCGA-AO-A0JI-01	0	1528	Low	0.0432475	cluster2	<=60	female	II	T1	N1	M0
TCGA-AO-A0JJ-01	0	1887	Low	0.153009	cluster1	<=60	female	II	T2	N1	M0
TCGA-AO-A0JL-01	0	1683	Low	-0.154205	cluster3	<=60	female	III	T2	N2	M0
TCGA-AO-A0JM-01	0	2184	Low	0.0975723	cluster2	<=60	female	II	T2	N1	M0
TCGA-AO-A124-01	0	3506	High	0.861138	cluster3	<=60	female	II	T2	N0	M0
TCGA-AO-A125-01	0	3456	Low	-1.33901	cluster1	>60	female	II	T2	N0	M0
TCGA-AO-A126-01	0	3307	High	1.29217	cluster1	<=60	female	II	T2	N0	M0
TCGA-AO-A128-01	0	3248	Low	-0.84242	cluster2	>60	female	II	T2	N0	M0
TCGA-AO-A129-01	0	3286	Low	0.0782965	cluster3	<=60	female	II	T2	N1	M0
TCGA-AO-A12A-01	0	3112	Low	-0.948919	cluster1	<=60	female	II	T2	N0	M0
TCGA-AO-A12B-01	0	2989	Low	0.527216	cluster1	>60	female	II	T2	N0	M0
TCGA-AO-A12C-01	0	2372	Low	-0.803897	cluster1	<=60	female	II	T2	N1	M0
TCGA-AO-A12D-01	0	2515	High	1.84323	cluster2	<=60	female	II	T1	N1	M0
TCGA-AO-A12E-01	0	2142	Low	0.537385	cluster1	<=60	female	II	T3	N0	M0
TCGA-AO-A12F-01	0	1842	Low	0.580033	cluster3	<=60	female	II	T2	N0	M0
TCGA-AO-A12G-01	0	1639	High	1.80229	cluster2	>60	female	II	T2	N0	M0
TCGA-AO-A12H-01	0	1234	High	0.909205	cluster2	>60	female	II	T2	N0	M0
TCGA-AO-A1KO-01	0	622	Low	-1.97626	cluster3	<=60	female	II	T3	N0	M0
TCGA-AO-A1KP-01	0	2953	Low	0.57668	cluster2	>60	female	II	T1	N1	M0
TCGA-AO-A1KQ-01	0	1882	Low	-0.790127	cluster2	>60	male	III	T4	N1	M0
TCGA-AO-A1KR-01	0	2513	Low	0.228476	cluster3	<=60	female	II	T2	N0	M0
TCGA-AO-A1KS-01	0	350	High	0.943129	cluster2	>60	female	II	T2	N0	M0
TCGA-AO-A1KT-01	0	541	High	1.53204	cluster2	>60	female	II	T1	N1	M0
TCGA-AQ-A04H-01	0	754	Low	0.40335	cluster2	>60	female	III	T2	N2	Unknown
TCGA-AQ-A04J-01	0	819	Low	-0.220692	cluster3	<=60	female	II	T2	N0	M0
TCGA-AQ-A04L-01	0	3957	Low	0.667804	cluster2	<=60	female	II	T2	N0	Unknown
TCGA-AQ-A0Y5-01	1	172	High	2.9705	cluster2	>60	female	III	T2	N2	Unknown
TCGA-AQ-A1H2-01	0	475	High	1.40664	cluster2	>60	female	III	T2	N2	Unknown
TCGA-AQ-A1H3-01	0	989	Low	-0.12308	cluster1	<=60	female	III	T2	N3	Unknown
TCGA-AQ-A54N-01	0	78	High	1.62582	cluster3	<=60	female	II	T2	N0	M0
TCGA-AQ-A54O-01	0	1001	Low	-1.96084	cluster1	<=60	male	II	T2	N0	M0
TCGA-AQ-A7U7-01	1	304	Low	0.193901	cluster1	<=60	female	III	T2	N2	M0
TCGA-AR-A0TP-01	0	4275	High	0.945503	cluster3	<=60	female	II	T2	N0	M0
TCGA-AR-A0TQ-01	0	2991	Low	0.18046	cluster2	<=60	female	III	T3	N1	M0
TCGA-AR-A0TR-01	1	160	Low	-0.105376	cluster2	>60	female	II	T2	N1	M0
TCGA-AR-A0TS-01	0	2558	High	1.87798	cluster3	<=60	female	II	T2	N1	M0
TCGA-AR-A0TT-01	0	3316	High	1.57624	cluster2	<=60	female	III	T2	N2	M0
TCGA-AR-A0TU-01	0	709	High	0.87616	cluster2	<=60	female	II	T2	N0	M0
TCGA-AR-A0TV-01	0	2288	Low	0.117783	cluster2	>60	female	II	T2	N0	M0
TCGA-AR-A0TW-01	0	3009	High	1.0816	cluster2	<=60	female	III	T3	N1	M0
TCGA-AR-A0TX-01	0	1972	High	1.97041	cluster2	>60	female	II	T1	N1	M0
TCGA-AR-A0TY-01	1	1699	High	2.51971	cluster2	<=60	female	II	T2	N0	M0
TCGA-AR-A0TZ-01	1	2316	High	1.24701	cluster2	<=60	female	Unknown	T2	N2	M1
TCGA-AR-A0U0-01	0	1988	High	0.848339	cluster3	>60	female	II	T2	N1	M0
TCGA-AR-A0U2-01	1	2551	High	2.64342	cluster2	<=60	female	III	T2	N2	M0
TCGA-AR-A0U3-01	0	4080	High	1.21175	cluster2	<=60	female	II	T2	N1	M0
TCGA-AR-A0U4-01	0	3261	Low	-1.45178	cluster3	<=60	female	II	T2	N0	M0
TCGA-AR-A1AH-01	0	3807	Low	-0.851305	cluster3	<=60	female	II	T2	N1	M0
TCGA-AR-A1AI-01	0	3296	Low	0.0203577	cluster3	<=60	female	II	T2	N0	M0
TCGA-AR-A1AJ-01	0	2383	Low	0.554394	cluster3	>60	female	I	T1	N0	M0
TCGA-AR-A1AK-01	0	3159	Low	-0.103356	cluster1	>60	female	I	T1	N0	M0
TCGA-AR-A1AL-01	0	2971	Low	-0.0472656	cluster1	<=60	female	III	T3	N1	M0
TCGA-AR-A1AM-01	0	2991	Low	0.64402	cluster1	<=60	female	III	T3	N1	M0
TCGA-AR-A1AN-01	0	2920	Low	-0.496386	cluster2	<=60	female	II	T2	N0	M0
TCGA-AR-A1AO-01	0	2618	Low	0.533536	cluster3	<=60	female	II	T1	N1	M0
TCGA-AR-A1AP-01	0	2856	Low	-0.264696	cluster1	>60	female	I	T1	N0	M0
TCGA-AR-A1AQ-01	0	3021	Low	-0.15957	cluster3	<=60	female	II	T2	N0	M0
TCGA-AR-A1AR-01	1	524	Low	0.662969	cluster2	<=60	female	III	T1	N2	M0
TCGA-AR-A1AS-01	0	1150	High	1.91713	cluster1	<=60	female	II	T2	N1	M0
TCGA-AR-A1AT-01	1	1272	High	1.80914	cluster2	>60	female	II	T2	N0	M0
TCGA-AR-A1AU-01	0	2868	Low	0.400043	cluster1	<=60	female	III	T2	N2	M0
TCGA-AR-A1AV-01	0	1864	Low	0.1613	cluster2	>60	male	II	T2	N1	M0
TCGA-AR-A1AW-01	0	2632	Low	0.0656622	cluster2	>60	female	II	T2	N0	M0
TCGA-AR-A1AX-01	0	2629	High	1.11142	cluster2	>60	female	I	T1	N0	M0
TCGA-AR-A1AY-01	0	1026	High	1.99113	cluster3	>60	female	I	T1	N0	M0
TCGA-AR-A24H-01	0	4894	Low	-0.280923	cluster2	>60	female	II	T2	N0	M0
TCGA-AR-A24K-01	0	1548	Low	0.0599098	cluster2	<=60	female	II	T2	N0	M0
TCGA-AR-A24L-01	1	2221	High	1.18483	cluster2	<=60	female	II	T2	N1	M0
TCGA-AR-A24M-01	0	3660	Low	0.519821	cluster1	<=60	female	III	T2	N2	M0
TCGA-AR-A24N-01	0	3035	Low	-0.720369	cluster1	<=60	female	I	T1	N0	M0
TCGA-AR-A24O-01	0	3607	Low	-0.191791	cluster1	<=60	female	III	T3	N2	M0
TCGA-AR-A24P-01	0	84	Low	-0.493367	cluster1	<=60	female	I	T1	N0	M0
TCGA-AR-A24Q-01	0	3172	Low	0.687532	cluster3	<=60	female	II	T3	N0	M0
TCGA-AR-A24R-01	0	3430	Low	0.402197	cluster2	<=60	female	III	T1	N2	M0
TCGA-AR-A24S-01	0	2976	High	0.873455	cluster2	>60	female	I	T1	N0	M0
TCGA-AR-A24T-01	0	3202	High	1.05595	cluster2	<=60	female	III	T3	N3	M0
TCGA-AR-A24U-01	0	3128	Low	0.744409	cluster2	<=60	female	II	T1	N1	M0
TCGA-AR-A24V-01	0	3203	High	1.87056	cluster2	<=60	female	II	T2	N1	M0
TCGA-AR-A24W-01	0	1550	Low	-0.259485	cluster3	<=60	female	II	T2	N1	M0
TCGA-AR-A24X-01	0	3004	Low	-0.0089436	cluster1	<=60	female	II	T2	N0	M0
TCGA-AR-A24Z-01	0	3001	Low	0.683466	cluster2	<=60	female	II	T2	N0	M0
TCGA-AR-A250-01	0	2707	High	1.22423	cluster2	<=60	female	II	T2	N0	M0
TCGA-AR-A251-01	0	3030	High	1.673	cluster3	<=60	female	III	T2	N2	M0
TCGA-AR-A252-01	0	2838	Low	-0.513388	cluster2	<=60	female	I	T1	N0	M0
TCGA-AR-A254-01	0	2605	High	1.19782	cluster2	<=60	female	III	T2	N2	M0
TCGA-AR-A255-01	0	2161	Low	0.633969	cluster2	>60	female	I	T1	N0	M0
TCGA-AR-A256-01	1	2854	High	0.926471	cluster3	<=60	female	II	T2	N0	M0
TCGA-AR-A2LE-01	0	5062	High	0.810203	cluster1	>60	female	I	T1	N0	M0
TCGA-AR-A2LH-01	1	616	High	1.24985	cluster3	<=60	female	III	T3	N3	M0
TCGA-AR-A2LJ-01	0	2632	High	1.00202	cluster1	<=60	female	III	T3	N1	Unknown
TCGA-AR-A2LK-01	1	1304	High	1.82372	cluster2	>60	female	III	T3	N2	M0
TCGA-AR-A2LL-01	0	2012	Low	0.174585	cluster2	>60	female	II	T3	N0	M0
TCGA-AR-A2LM-01	0	1935	Low	-0.359145	cluster1	<=60	female	II	T1	N1	M0
TCGA-AR-A2LN-01	0	1161	Low	0.416863	cluster1	>60	female	II	T2	N0	M0
TCGA-AR-A2LO-01	0	1198	Low	0.4297	cluster1	<=60	female	II	T2	N1	M0
TCGA-AR-A2LQ-01	0	1233	Low	0.753679	cluster3	<=60	female	II	T3	N0	M0
TCGA-AR-A2LR-01	0	1742	Low	0.624249	cluster3	<=60	female	I	T1	N0	M0
TCGA-AR-A5QM-01	0	2231	Low	0.00906316	cluster1	>60	female	II	T2	N0	M0
TCGA-AR-A5QN-01	0	1013	Low	0.667166	cluster3	>60	female	III	T2	N3	M0
TCGA-AR-A5QP-01	0	1185	High	0.791562	cluster1	<=60	female	II	T2	N1	M0
TCGA-AR-A5QQ-01	1	322	High	1.00858	cluster3	>60	female	III	T3	N1	M0
TCGA-B6-A0I1-01	1	2361	High	2.13709	cluster3	>60	female	II	T2	N0	M0
TCGA-B6-A0I2-01	0	4361	Low	0.276701	cluster3	<=60	female	I	T1	N0	M0
TCGA-B6-A0I5-01	0	8556	Low	-1.126	cluster1	<=60	female	II	T2	N1	M0
TCGA-B6-A0I6-01	1	991	High	1.89748	cluster3	<=60	female	II	T1	N1	M0
TCGA-B6-A0I8-01	1	749	High	2.49171	cluster2	<=60	female	Unknown	T1	Unknown	M0
TCGA-B6-A0I9-01	1	362	High	2.69936	cluster2	>60	female	IV	T3	Unknown	M1
TCGA-B6-A0IA-01	0	8391	Low	-1.18576	cluster1	<=60	female	II	T2	N0	M0
TCGA-B6-A0IB-01	1	3941	Low	0.751991	cluster2	>60	female	IV	T3	N3	M1
TCGA-B6-A0IE-01	1	1993	High	1.19854	cluster2	<=60	female	III	T3	N1	M0
TCGA-B6-A0IG-01	1	4456	High	1.29521	cluster2	<=60	female	II	T2	N1	M0
TCGA-B6-A0IH-01	1	2965	High	1.23287	cluster1	>60	female	III	T3	N1	M0
TCGA-B6-A0IJ-01	0	7106	Low	0.387279	cluster3	<=60	female	II	T3	N0	M0
TCGA-B6-A0IK-01	1	571	High	2.96187	cluster3	>60	female	III	T4	N1	M0
TCGA-B6-A0IM-01	1	3836	Low	0.655389	cluster2	>60	female	II	T3	N0	M0
TCGA-B6-A0IN-01	1	2573	High	1.77234	cluster2	<=60	female	Unknown	T1	Unknown	Unknown
TCGA-B6-A0IO-01	0	5042	High	0.827874	cluster2	>60	female	II	T2	N0	M0
TCGA-B6-A0IP-01	1	3374	Low	-0.115926	cluster1	>60	female	I	T1	N0	M0
TCGA-B6-A0IQ-01	0	4285	Low	0.488597	cluster3	<=60	female	III	T3	N1	M0
TCGA-B6-A0RE-01	0	7777	High	1.37217	cluster3	>60	female	Unknown	Unknown	N0	M0
TCGA-B6-A0RG-01	0	2082	Low	0.364598	cluster1	<=60	female	II	T3	N0	M0
TCGA-B6-A0RH-01	1	5749	Low	0.0564437	cluster1	<=60	female	II	T2	N0	M0
TCGA-B6-A0RI-01	0	7126	Low	-0.256659	cluster1	<=60	female	III	T4	N1	M0
TCGA-B6-A0RL-01	1	2469	High	0.922545	cluster2	<=60	female	II	T2	N0	M0
TCGA-B6-A0RM-01	1	2373	High	2.44934	cluster2	<=60	female	Unknown	Unknown	Unknown	Unknown
TCGA-B6-A0RN-01	0	8008	High	1.36023	cluster1	<=60	female	I	T1	N0	M0
TCGA-B6-A0RO-01	0	4929	Low	0.295741	cluster1	>60	female	III	T4	N1	M0
TCGA-B6-A0RP-01	1	3126	Low	0.116123	cluster2	>60	female	Unknown	T2	N1	M0
TCGA-B6-A0RQ-01	1	4267	Low	0.0175076	cluster3	>60	female	II	T3	N0	M0
TCGA-B6-A0RS-01	1	3063	High	2.30548	cluster3	<=60	female	II	T2	N0	M0
TCGA-B6-A0RT-01	0	2721	Low	0.166898	cluster3	<=60	female	III	T3	N1	M0
TCGA-B6-A0RU-01	0	8605	Low	0.304893	cluster3	<=60	female	I	T1	N0	M0
TCGA-B6-A0RV-01	0	5156	Low	0.194737	cluster1	<=60	female	III	T3	N2	M0
TCGA-B6-A0WS-01	1	2965	High	0.997541	cluster1	<=60	female	Unknown	T1	Unknown	Unknown
TCGA-B6-A0WT-01	0	5739	Low	0.0520027	cluster1	>60	female	II	T2	N1	M0
TCGA-B6-A0WV-01	1	2417	Low	0.315862	cluster2	>60	female	II	T2	N1	M0
TCGA-B6-A0WW-01	1	558	High	2.34206	cluster2	<=60	female	Unknown	T2	N1	Unknown
TCGA-B6-A0WX-01	1	639	High	1.38736	cluster3	<=60	female	III	T3	N1	M0
TCGA-B6-A0WY-01	1	3461	Low	0.690901	cluster3	<=60	female	III	T3	N1	M0
TCGA-B6-A0WZ-01	0	6292	Low	-0.205295	cluster1	<=60	female	II	T2	N1	M0
TCGA-B6-A0X0-01	1	3945	Low	-0.587019	cluster1	<=60	female	I	T1	N0	M0
TCGA-B6-A0X1-01	1	5677	Low	0.618672	cluster3	<=60	female	Unknown	T2	N1	M1
TCGA-B6-A0X4-01	1	860	Low	0.253215	cluster1	>60	female	II	T2	N1	M0
TCGA-B6-A0X5-01	1	2097	High	1.8861	cluster2	>60	female	II	T2	N1	M0
TCGA-B6-A0X7-01	1	1781	High	1.13	cluster1	>60	female	Unknown	T1	Unknown	Unknown
TCGA-B6-A1KC-01	0	1326	High	2.36249	cluster2	>60	female	II	T2	N1	M0
TCGA-B6-A1KF-01	0	3088	High	0.789631	cluster3	>60	female	II	T2	N1	M0
TCGA-B6-A1KI-01	0	2236	Low	0.313567	cluster1	>60	female	I	T1	N0	M0
TCGA-B6-A1KN-01	0	4233	High	1.53135	cluster2	<=60	female	III	T4	N1	M0
TCGA-B6-A2IU-01	0	5176	Low	-0.372197	cluster1	>60	female	II	T2	N0	M0
TCGA-B6-A3ZX-01	1	1132	Low	0.446557	cluster3	<=60	female	IV	T3	N1	M1
TCGA-B6-A400-01	0	215	Low	0.135521	cluster3	<=60	female	III	T2	N2	M0
TCGA-B6-A401-01	0	2596	Low	-1.27593	cluster1	<=60	female	II	T1	N1	M0
TCGA-B6-A402-01	0	2281	High	1.6647	cluster3	<=60	female	I	T1	N0	M0
TCGA-B6-A408-01	0	2072	Low	0.364178	cluster1	<=60	female	III	T2	N3	M0
TCGA-B6-A409-01	1	573	High	2.07172	cluster3	<=60	female	III	T1	N2	M0
TCGA-B6-A40B-01	0	3152	Low	0.0613487	cluster1	>60	female	I	T1	N0	M0
TCGA-B6-A40C-01	0	2164	Low	0.36055	cluster1	<=60	female	II	T3	N0	M0
TCGA-BH-A0AU-01	0	1914	Low	0.352833	cluster2	<=60	female	II	T2	N0	M0
TCGA-BH-A0AV-01	0	1820	High	0.847496	cluster3	<=60	female	I	T1	N0	M0
TCGA-BH-A0AW-01	0	622	High	2.46926	cluster3	<=60	female	II	T1	N1	M0
TCGA-BH-A0AY-01	0	777	High	1.82756	cluster2	>60	female	II	T2	N0	M0
TCGA-BH-A0AZ-01	0	1919	Low	0.282168	cluster1	<=60	female	III	T3	N1	M0
TCGA-BH-A0B0-01	0	2477	Low	0.188935	cluster1	<=60	female	I	T1	N0	M0
TCGA-BH-A0B1-01	0	1148	High	1.19235	cluster2	>60	female	II	T2	N1	M0
TCGA-BH-A0B3-01	0	1203	High	1.12913	cluster3	<=60	female	II	T2	N1	M0
TCGA-BH-A0B4-01	0	1191	High	0.935376	cluster2	>60	male	III	T2	N2	M0
TCGA-BH-A0B5-01	0	2136	Low	-0.494053	cluster1	<=60	female	III	T2	N2	M0
TCGA-BH-A0B6-01	0	2483	High	0.92435	cluster2	<=60	female	I	T1	N0	M0
TCGA-BH-A0B7-01	0	2559	High	1.60368	cluster3	<=60	female	II	T2	N1	M0
TCGA-BH-A0B8-01	0	1569	High	1.4811	cluster2	>60	female	I	T1	N0	M0
TCGA-BH-A0B9-01	0	1572	Low	0.0733195	cluster3	<=60	female	I	T1	N0	M0
TCGA-BH-A0BA-01	0	1132	High	1.88256	cluster3	<=60	female	III	T3	N3	M0
TCGA-BH-A0BC-01	0	974	Low	0.704867	cluster1	<=60	female	III	T2	N3	M0
TCGA-BH-A0BD-01	0	554	Low	0.672104	cluster1	<=60	female	II	T1	N1	M0
TCGA-BH-A0BF-01	1	782	Low	0.277354	cluster2	<=60	female	II	T2	N1	M0
TCGA-BH-A0BG-01	0	1871	Low	-0.165441	cluster3	>60	female	I	T1	N0	M0
TCGA-BH-A0BJ-01	0	660	Low	0.11131	cluster1	<=60	female	II	T2	N1	M0
TCGA-BH-A0BL-01	0	2278	Low	0.446995	cluster3	<=60	female	I	T1	N0	M0
TCGA-BH-A0BM-01	0	1876	Low	-0.217407	cluster1	<=60	female	II	T2	N1	M0
TCGA-BH-A0BO-01	0	2197	Low	-0.837937	cluster1	<=60	female	I	T1	N0	M0
TCGA-BH-A0BP-01	1	1481	High	1.23415	cluster1	>60	female	I	T1	N0	M0
TCGA-BH-A0BQ-01	0	2255	Low	-1.35756	cluster1	<=60	female	I	T1	N0	M0
TCGA-BH-A0BR-01	0	2330	High	1.27787	cluster3	<=60	female	I	T1	N0	M0
TCGA-BH-A0BS-01	0	2612	High	0.872932	cluster2	<=60	female	III	T3	N1	M0
TCGA-BH-A0BT-01	0	2365	Low	0.569645	cluster1	<=60	female	II	T1	N1	M0
TCGA-BH-A0BV-01	0	1519	Low	0.444385	cluster1	>60	female	II	T2	N1	M0
TCGA-BH-A0BW-01	0	2371	Low	-0.1591	cluster3	>60	female	I	T1	N0	M0
TCGA-BH-A0BZ-01	0	2255	High	1.30103	cluster2	<=60	female	III	T3	N1	M0
TCGA-BH-A0C0-01	0	1270	Low	0.43854	cluster2	>60	female	II	T1	N1	M0
TCGA-BH-A0C1-01	1	1339	High	2.0298	cluster2	>60	female	III	T3	N2	M0
TCGA-BH-A0C3-01	0	2709	Low	-0.927703	cluster1	<=60	female	I	T1	N0	M0
TCGA-BH-A0C7-01	0	2767	Low	-0.805396	cluster2	<=60	female	II	T2	N1	M0
TCGA-BH-A0DD-01	0	2486	High	1.17545	cluster2	<=60	male	II	T2	N1	M0
TCGA-BH-A0DE-01	0	2372	Low	0.429866	cluster1	>60	female	II	T2	N0	M0
TCGA-BH-A0DG-01	0	2041	Low	-0.436882	cluster1	<=60	female	II	T2	N0	M0
TCGA-BH-A0DH-01	0	1156	High	1.47109	cluster1	>60	female	II	T2	N1	M0
TCGA-BH-A0DI-01	0	912	High	1.54744	cluster3	>60	female	II	T2	N1	M0
TCGA-BH-A0DK-01	0	423	Low	0.374443	cluster1	<=60	female	II	T2	N0	M0
TCGA-BH-A0DL-01	0	2381	High	1.74812	cluster3	>60	female	II	T2	N0	M0
TCGA-BH-A0DO-01	0	1644	High	0.882439	cluster1	>60	female	I	T1	N0	M0
TCGA-BH-A0DP-01	0	476	Low	-0.276894	cluster1	<=60	female	II	T3	N0	M0
TCGA-BH-A0DQ-01	0	98	High	0.970867	cluster1	<=60	female	II	T2	N1	M0
TCGA-BH-A0DS-01	0	78	Low	0.401888	cluster1	>60	female	III	T2	N2	M0
TCGA-BH-A0DT-01	0	2403	Low	-0.718236	cluster1	<=60	female	II	T1	N1	M0
TCGA-BH-A0DV-01	0	2064	Low	0.462848	cluster1	<=60	female	III	T2	N2	M0
TCGA-BH-A0DX-01	0	2156	Low	-0.0598117	cluster2	>60	female	I	T1	N0	M0
TCGA-BH-A0DZ-01	0	495	High	0.857122	cluster3	<=60	female	II	T2	N1	M0
TCGA-BH-A0E0-01	0	134	High	2.81734	cluster3	<=60	female	III	T3	N3	M0
TCGA-BH-A0E1-01	0	477	Low	-0.694391	cluster1	<=60	female	II	T2	N1	M0
TCGA-BH-A0E2-01	0	435	Low	-1.1292	cluster2	<=60	female	III	T2	N2	M0
TCGA-BH-A0E6-01	0	293	High	1.26622	cluster3	>60	female	I	T1	N0	M0
TCGA-BH-A0E7-01	0	1363	High	1.99558	cluster1	>60	female	II	T2	N1	M0
TCGA-BH-A0E9-01	0	2489	Low	-0.718346	cluster1	<=60	female	II	T2	N1	M0
TCGA-BH-A0EA-01	1	991	High	1.19588	cluster1	>60	female	II	T1	N1	M0
TCGA-BH-A0EB-01	0	745	High	1.21467	cluster1	>60	female	I	T1	N0	M0
TCGA-BH-A0EE-01	0	943	Low	-0.705407	cluster3	>60	female	II	T3	N0	M0
TCGA-BH-A0EI-01	0	1926	High	1.04662	cluster2	<=60	female	II	T1	N1	M0
TCGA-BH-A0GY-01	0	923	High	1.35513	cluster2	>60	female	II	T2	N1	M0
TCGA-BH-A0GZ-01	0	328	High	1.09239	cluster1	>60	female	II	T1	N1	M0
TCGA-BH-A0H0-01	0	461	High	1.44992	cluster2	>60	female	I	T1	N0	M0
TCGA-BH-A0H3-01	0	1928	Low	0.0444763	cluster1	<=60	female	I	T1	N0	M0
TCGA-BH-A0H5-01	0	1620	Low	-1.28569	cluster1	<=60	female	I	T1	N0	M0
TCGA-BH-A0H6-01	0	747	High	2.11051	cluster2	>60	female	I	T1	Unknown	M0
TCGA-BH-A0H7-01	0	702	High	1.72072	cluster2	>60	female	III	T1	N2	M0
TCGA-BH-A0H9-01	0	1247	Low	0.553935	cluster2	>60	female	II	T2	N0	M0
TCGA-BH-A0HA-01	0	1611	Low	-0.681331	cluster1	<=60	female	I	T1	N0	M0
TCGA-BH-A0HB-01	0	806	High	1.19873	cluster2	<=60	female	I	T1	N0	M0
TCGA-BH-A0HF-01	0	727	High	0.843481	cluster1	>60	female	I	T1	N0	M0
TCGA-BH-A0HI-01	0	620	Low	-0.216928	cluster1	>60	female	I	T1	N0	M0
TCGA-BH-A0HK-01	0	178	Low	0.452776	cluster3	>60	female	II	T2	N1	M0
TCGA-BH-A0HL-01	0	72	High	0.950258	cluster2	<=60	female	II	T2	N1	M0
TCGA-BH-A0HN-01	0	516	High	0.953721	cluster1	>60	female	I	T1	N0	M0
TCGA-BH-A0HO-01	0	76	Low	-0.153649	cluster1	<=60	female	II	T1	N1	M0
TCGA-BH-A0HP-01	0	414	High	1.36066	cluster1	>60	female	III	T3	N2	M0
TCGA-BH-A0HQ-01	0	1121	Low	0.660451	cluster1	<=60	female	II	T2	N0	M0
TCGA-BH-A0HU-01	0	392	Low	0.0924406	cluster2	<=60	female	I	T1	N0	M0
TCGA-BH-A0HW-01	0	1561	Low	0.354423	cluster2	>60	female	I	T1	N0	M0
TCGA-BH-A0HX-01	0	829	High	0.953279	cluster2	<=60	female	II	T2	N1	M0
TCGA-BH-A0HY-01	0	1545	High	1.22325	cluster2	<=60	female	I	T1	N0	M0
TCGA-BH-A0RX-01	0	170	Low	0.513797	cluster3	<=60	female	II	T2	N0	M0
TCGA-BH-A0W3-01	0	728	Low	0.576247	cluster1	<=60	female	II	T1	N1	M0
TCGA-BH-A0W4-01	0	759	Low	-0.500799	cluster1	<=60	female	II	T2	N0	M0
TCGA-BH-A0W5-01	0	1288	Low	0.115976	cluster1	>60	female	II	T1	N1	M0
TCGA-BH-A0W7-01	0	1363	Low	-0.161997	cluster1	<=60	female	I	T1	N0	M0
TCGA-BH-A0WA-01	0	701	Low	-0.223326	cluster3	>60	female	I	T1	N0	M0
TCGA-BH-A18F-01	0	1001	High	1.44438	cluster1	<=60	female	II	T2	N0	M0
TCGA-BH-A18G-01	0	149	Low	-0.0966255	cluster3	>60	female	I	T1	N0	M0
TCGA-BH-A18H-01	0	652	Low	0.484089	cluster1	>60	female	I	T1	N0	M0
TCGA-BH-A18I-01	0	1093	Low	-0.443666	cluster1	<=60	female	II	T1	N1	M0
TCGA-BH-A18J-01	1	612	High	1.09268	cluster2	<=60	female	IV	T4	N2	M1
TCGA-BH-A18K-01	1	2763	Low	0.269524	cluster1	<=60	female	I	T1	N0	M0
TCGA-BH-A18L-01	1	811	High	2.1864	cluster2	<=60	female	III	T3	N1	M0
TCGA-BH-A18M-01	1	2207	Low	0.118139	cluster1	<=60	female	III	T3	N1	M0
TCGA-BH-A18N-01	1	468	High	3.55095	cluster1	>60	female	II	T2	N1	M0
TCGA-BH-A18P-01	1	921	High	3.37369	cluster2	<=60	female	I	T1	N0	M0
TCGA-BH-A18Q-01	1	1692	Low	-0.433	cluster3	<=60	female	II	T2	N1	M0
TCGA-BH-A18R-01	1	1142	High	1.0445	cluster2	<=60	female	II	T2	N1	M0
TCGA-BH-A18S-01	1	2009	Low	0.182616	cluster2	>60	female	I	T1	N0	M0
TCGA-BH-A18T-01	1	224	High	2.0862	cluster3	>60	female	II	T2	N0	M0
TCGA-BH-A18U-01	1	1563	High	2.27699	cluster2	>60	female	III	T2	N2	M0
TCGA-BH-A18V-01	1	1556	Low	0.698606	cluster3	<=60	female	II	T2	N1	M0
TCGA-BH-A1EN-01	1	2127	High	2.47255	cluster2	>60	female	II	T2	Unknown	M0
TCGA-BH-A1EO-01	1	2798	High	1.39933	cluster2	>60	female	II	T1	N1	M0
TCGA-BH-A1ES-01	1	3462	High	1.98643	cluster2	<=60	female	II	T2	N1	M0
TCGA-BH-A1ET-01	1	2520	High	1.61999	cluster2	<=60	female	I	T1	N0	M0
TCGA-BH-A1EU-01	1	1286	Low	0.502974	cluster1	>60	female	I	T1	N0	M0
TCGA-BH-A1EV-01	1	365	High	3.36007	cluster2	<=60	female	III	T3	N1	M0
TCGA-BH-A1EW-01	1	1694	Low	0.576608	cluster2	<=60	female	II	T2	N1	M0
TCGA-BH-A1EX-01	1	1508	High	2.74413	cluster2	>60	female	II	T2	N1	M0
TCGA-BH-A1EY-01	1	538	High	2.11808	cluster2	>60	female	II	T2	N0	M0
TCGA-BH-A1F0-01	1	785	High	1.0174	cluster3	>60	female	II	T1	N1	M0
TCGA-BH-A1F2-01	1	959	High	1.98461	cluster2	<=60	female	III	T4	N1	M0
TCGA-BH-A1F5-01	1	2712	High	1.06857	cluster2	>60	female	II	T1	N1	M0
TCGA-BH-A1F6-01	1	2965	High	1.95612	cluster3	<=60	female	Unknown	T4	N2	Unknown
TCGA-BH-A1F8-01	1	1	High	3.16763	cluster2	>60	female	III	T4	N2	M0
TCGA-BH-A1FB-01	1	3669	Low	0.466581	cluster1	<=60	female	II	T2	N1	M0
TCGA-BH-A1FC-01	1	3472	High	2.18153	cluster2	>60	female	II	T1	N1	M0
TCGA-BH-A1FD-01	1	1009	High	1.00169	cluster2	>60	female	I	T1	N0	M0
TCGA-BH-A1FE-01	1	2273	Low	0.658156	cluster2	<=60	female	II	T2	N1	M0
TCGA-BH-A1FG-01	1	577	High	1.64574	cluster2	>60	female	I	T1	Unknown	M0
TCGA-BH-A1FH-01	1	1034	High	0.768855	cluster3	<=60	female	IV	T2	N1	M1
TCGA-BH-A1FJ-01	1	1927	High	1.35413	cluster2	>60	female	III	T3	N1	M0
TCGA-BH-A1FL-01	1	1673	Low	0.378984	cluster1	>60	female	II	T2	N1	M0
TCGA-BH-A1FM-01	1	1388	High	2.16484	cluster2	<=60	female	III	T2	N2	M0
TCGA-BH-A1FN-01	1	2192	Low	0.0165642	cluster2	<=60	female	II	T2	N0	M0
TCGA-BH-A1FR-01	1	1642	Low	0.648109	cluster2	>60	female	III	T4	N1	M0
TCGA-BH-A1FU-01	1	1688	High	2.40514	cluster3	<=60	female	I	T1	N0	M0
TCGA-BH-A201-01	0	856	High	1.04981	cluster3	>60	female	I	T1	N0	M0
TCGA-BH-A202-01	0	795	High	1.726	cluster2	<=60	female	II	T2	N0	M0
TCGA-BH-A203-01	1	1174	High	2.11831	cluster2	>60	female	II	T2	N1	M0
TCGA-BH-A204-01	1	2534	High	2.22043	cluster2	>60	female	II	T2	N1	M0
TCGA-BH-A208-01	1	1759	High	2.10886	cluster3	<=60	female	II	T2	N1	M0
TCGA-BH-A209-01	1	3959	Low	0.574501	cluster2	>60	female	I	T1	N0	M0
TCGA-BH-A28O-01	0	1120	Low	-0.3079	cluster1	<=60	female	III	T3	N3	M0
TCGA-BH-A28Q-01	0	1119	Low	-0.702607	cluster1	<=60	female	II	T2	N1	M0
TCGA-BH-A2L8-01	0	612	Low	-0.0697413	cluster1	<=60	female	II	T2	N0	M0
TCGA-BH-A42T-01	1	30	High	2.1308	cluster2	>60	female	II	T2	N0	M0
TCGA-BH-A42U-01	0	3364	High	0.783165	cluster3	>60	female	II	T2	N0	M0
TCGA-BH-A42V-01	0	635	Low	0.755427	cluster1	<=60	female	I	T1	N1	M0
TCGA-BH-A5IZ-01	0	567	High	1.28245	cluster3	<=60	female	II	T2	N1	M0
TCGA-BH-A5J0-01	0	715	High	1.74337	cluster1	>60	female	I	T1	N0	M0
TCGA-BH-A6R8-01	0	293	Low	0.57464	cluster1	<=60	female	II	T2	N0	M0
TCGA-BH-A6R9-01	0	160	High	1.00481	cluster3	>60	female	II	T2	N0	M0
TCGA-BH-A8FY-01	1	295	Low	0.588629	cluster1	>60	female	I	T1	N0	M0
TCGA-BH-A8FZ-01	0	574	Low	-0.46198	cluster1	<=60	female	I	T1	N0	M0
TCGA-BH-A8G0-01	0	662	Low	-0.341421	cluster1	<=60	female	II	T2	N1	M0
TCGA-BH-AB28-01	0	287	Low	0.608359	cluster1	<=60	female	III	T3	N1	M0
TCGA-C8-A12L-01	0	363	High	1.02838	cluster3	>60	female	II	T2	N0	M0
TCGA-C8-A12M-01	0	358	High	3.08899	cluster2	>60	female	II	T2	N0	M0
TCGA-C8-A12N-01	0	358	High	1.03232	cluster1	<=60	female	II	T2	N0	M0
TCGA-C8-A12O-01	0	385	Low	-0.0183376	cluster1	<=60	female	II	T2	N0	M0
TCGA-C8-A12P-01	0	358	High	3.48237	cluster2	<=60	female	II	T2	N1	M0
TCGA-C8-A12Q-01	1	2	High	2.74082	cluster3	>60	female	III	T1	N2	M0
TCGA-C8-A12U-01	0	385	Low	-0.431519	cluster2	<=60	female	II	T2	N1	M0
TCGA-C8-A12V-01	0	385	Low	-1.52336	cluster3	<=60	female	II	T2	N0	M0
TCGA-C8-A12W-01	0	385	High	1.59436	cluster2	<=60	female	III	T4	N1	M0
TCGA-C8-A12X-01	0	385	High	1.2043	cluster2	>60	female	II	T2	N1	M0
TCGA-C8-A12Y-01	0	1476	Low	-0.268958	cluster1	<=60	female	II	T2	N1	M0
TCGA-C8-A12Z-01	0	382	High	3.72272	cluster2	<=60	female	II	T2	N1	M0
TCGA-C8-A130-01	0	370	Low	0.625647	cluster2	<=60	female	III	T3	N2	M0
TCGA-C8-A131-01	0	411	High	1.01928	cluster3	>60	female	III	T2	N2	M0
TCGA-C8-A132-01	0	383	High	1.51046	cluster3	<=60	female	II	T2	N1	M0
TCGA-C8-A134-01	0	383	Low	0.0568006	cluster3	<=60	female	II	T2	N0	M0
TCGA-C8-A135-01	0	393	High	3.15465	cluster2	>60	female	II	T2	N1	M0
TCGA-C8-A137-01	0	379	High	2.91814	cluster2	<=60	female	II	T2	N1	M0
TCGA-C8-A138-01	0	380	High	1.20026	cluster1	<=60	female	III	T2	N2	M0
TCGA-C8-A1HE-01	0	375	High	0.965841	cluster1	<=60	female	II	T2	N0	M0
TCGA-C8-A1HF-01	0	332	High	2.57663	cluster2	<=60	female	II	T2	N0	M0
TCGA-C8-A1HG-01	0	345	Low	0.494696	cluster2	<=60	female	II	T2	N0	M0
TCGA-C8-A1HI-01	0	343	Low	0.643847	cluster1	<=60	female	III	T2	N2	M0
TCGA-C8-A1HJ-01	0	5	High	1.38634	cluster3	<=60	female	II	T2	N0	M0
TCGA-C8-A1HK-01	0	366	High	2.73181	cluster2	<=60	female	II	T2	N1	M0
TCGA-C8-A1HL-01	0	317	Low	0.612718	cluster2	<=60	female	III	T3	N1	M0
TCGA-C8-A1HM-01	0	375	High	1.84671	cluster2	>60	female	II	T2	N0	M0
TCGA-C8-A1HN-01	0	394	High	1.49122	cluster2	<=60	female	II	T2	N0	M0
TCGA-C8-A1HO-01	0	375	High	1.18967	cluster2	<=60	female	III	T3	N3	M0
TCGA-C8-A26V-01	0	616	Low	0.457348	cluster1	<=60	female	III	T3	N2	M0
TCGA-C8-A26W-01	0	381	High	1.5877	cluster2	<=60	female	II	T2	N1	M0
TCGA-C8-A26X-01	0	376	High	1.05452	cluster2	<=60	female	II	T1	N1	M0
TCGA-C8-A26Z-01	0	470	High	2.08515	cluster2	<=60	female	II	T2	N0	M0
TCGA-C8-A273-01	0	513	Low	0.180776	cluster2	<=60	female	II	T2	N1	M0
TCGA-C8-A274-01	0	508	High	0.845715	cluster2	>60	female	II	T2	N0	M0
TCGA-C8-A275-01	0	1	High	2.69343	cluster2	<=60	female	II	T1	N1	M0
TCGA-C8-A278-01	0	297	High	1.1399	cluster2	>60	female	III	T2	N2	M0
TCGA-C8-A27A-01	0	747	High	1.92477	cluster2	<=60	female	II	T2	N1	M0
TCGA-C8-A27B-01	0	439	Low	-0.034815	cluster3	<=60	female	II	T3	N0	M0
TCGA-C8-A3M7-01	1	1	High	1.60787	cluster3	<=60	female	III	T4	N0	M0
TCGA-C8-A3M8-01	0	394	Low	0.633646	cluster2	>60	female	I	T1	N0	M0
TCGA-C8-A8HP-01	0	396	High	1.688	cluster2	<=60	female	III	T2	N2	M0
TCGA-C8-A8HQ-01	0	380	High	1.82637	cluster2	<=60	female	II	T2	N1	M0
TCGA-C8-A8HR-01	0	408	High	1.37739	cluster1	<=60	female	III	T3	N2	M0
TCGA-D8-A13Y-01	0	1728	High	1.09737	cluster2	<=60	female	I	T1	N0	M0
TCGA-D8-A13Z-01	0	635	High	2.12767	cluster3	<=60	female	Unknown	T2	N2	M0
TCGA-D8-A140-01	0	403	Low	0.70639	cluster2	>60	female	II	T2	N1	M0
TCGA-D8-A141-01	0	626	Low	-1.12179	cluster1	<=60	female	Unknown	T1	N1	M0
TCGA-D8-A142-01	0	425	High	1.68521	cluster3	>60	female	II	T3	N0	M0
TCGA-D8-A143-01	0	431	Low	0.483929	cluster3	<=60	female	II	T2	N0	M0
TCGA-D8-A145-01	0	410	High	1.35829	cluster1	>60	female	II	T1	N1	M0
TCGA-D8-A146-01	0	643	Low	0.571314	cluster1	<=60	female	II	T2	N0	Unknown
TCGA-D8-A147-01	0	584	High	1.08764	cluster3	<=60	female	Unknown	T2	N0	M0
TCGA-D8-A1J8-01	0	431	High	2.31204	cluster2	>60	female	II	T2	N1	M0
TCGA-D8-A1J9-01	0	532	High	2.13106	cluster2	<=60	female	I	T1	N0	M0
TCGA-D8-A1JA-01	0	502	High	2.40612	cluster2	<=60	female	Unknown	T4	Unknown	M0
TCGA-D8-A1JB-01	0	1688	Low	0.719003	cluster1	<=60	female	II	T2	N1	M0
TCGA-D8-A1JC-01	0	480	High	1.84601	cluster2	<=60	female	III	T2	N2	M0
TCGA-D8-A1JD-01	0	552	Low	0.599542	cluster2	<=60	female	II	T2	N1	M0
TCGA-D8-A1JE-01	0	575	High	1.07917	cluster2	>60	female	II	T1	N1	M0
TCGA-D8-A1JF-01	0	366	High	2.2711	cluster2	>60	female	III	T1	N2	M0
TCGA-D8-A1JG-01	0	1612	High	2.95921	cluster2	>60	female	II	T2	N0	M0
TCGA-D8-A1JH-01	0	426	High	1.00794	cluster1	<=60	female	I	T1	N0	M0
TCGA-D8-A1JI-01	0	577	Low	0.473992	cluster1	<=60	female	II	T1	N1	Unknown
TCGA-D8-A1JJ-01	0	611	High	2.08715	cluster2	<=60	female	II	T2	N0	M0
TCGA-D8-A1JL-01	0	611	Low	-0.985711	cluster3	>60	female	II	T2	N0	M0
TCGA-D8-A1JM-01	0	590	High	1.97294	cluster2	<=60	female	II	T2	N1	M0
TCGA-D8-A1JN-01	0	620	High	1.37472	cluster2	>60	female	III	T3	N3	Unknown
TCGA-D8-A1JP-01	0	639	High	1.00048	cluster2	>60	female	I	T1	N0	M0
TCGA-D8-A1JS-01	0	371	High	1.55785	cluster2	>60	female	I	T1	N0	M0
TCGA-D8-A1JT-01	0	405	High	1.8349	cluster2	>60	female	II	T2	N0	M0
TCGA-D8-A1JU-01	0	447	High	1.33308	cluster1	<=60	female	I	T1	N0	M0
TCGA-D8-A1X5-01	0	565	High	1.75495	cluster2	>60	female	III	T2	N3	Unknown
TCGA-D8-A1X6-01	0	541	High	1.62424	cluster2	>60	female	III	T3	N2	Unknown
TCGA-D8-A1X7-01	0	509	High	1.32352	cluster2	<=60	female	II	T2	N0	Unknown
TCGA-D8-A1X8-01	0	783	Low	0.596271	cluster1	>60	female	III	T1	N2	M0
TCGA-D8-A1X9-01	0	727	High	0.81277	cluster2	>60	female	II	T2	N1	M0
TCGA-D8-A1XA-01	0	839	Low	0.514999	cluster1	>60	female	I	T1	N0	M0
TCGA-D8-A1XB-01	0	552	Low	0.76175	cluster1	>60	female	II	T2	N1	M0
TCGA-D8-A1XC-01	1	81	High	1.63186	cluster2	>60	female	III	T4	N1	M0
TCGA-D8-A1XD-01	0	522	High	1.64426	cluster2	<=60	female	III	T1	N2	M0
TCGA-D8-A1XF-01	0	463	High	1.247	cluster2	<=60	female	II	T2	N0	M0
TCGA-D8-A1XG-01	0	448	High	3.0626	cluster1	>60	female	III	T4	N1	M0
TCGA-D8-A1XJ-01	0	664	High	2.9902	cluster2	>60	female	III	T3	N1	Unknown
TCGA-D8-A1XK-01	0	441	Low	0.459248	cluster3	<=60	female	II	T2	N1	Unknown
TCGA-D8-A1XL-01	0	606	Low	0.464697	cluster2	<=60	female	II	T2	N1	Unknown
TCGA-D8-A1XM-01	0	538	Low	0.595623	cluster1	<=60	female	I	T1	N0	M0
TCGA-D8-A1XO-01	0	1682	Low	0.538748	cluster2	<=60	female	II	T2	N1	M0
TCGA-D8-A1XQ-01	0	499	Low	0.159488	cluster3	>60	female	II	T2	N0	M0
TCGA-D8-A1XR-01	0	482	Low	0.576233	cluster1	<=60	female	II	T2	N1	M0
TCGA-D8-A1XS-01	0	496	Low	-0.0549791	cluster2	<=60	male	III	T2	N3	M0
TCGA-D8-A1XT-01	0	506	High	1.10092	cluster2	>60	female	II	T1	N1	M0
TCGA-D8-A1XU-01	0	395	High	2.20759	cluster2	<=60	female	I	T1	N0	M0
TCGA-D8-A1XV-01	0	461	High	1.89219	cluster2	>60	female	II	T2	N0	M0
TCGA-D8-A1XW-01	0	1309	High	1.15328	cluster3	<=60	female	II	T2	N0	M0
TCGA-D8-A1XY-01	0	503	High	1.49109	cluster1	>60	female	II	T2	N0	Unknown
TCGA-D8-A1XZ-01	0	466	High	2.28422	cluster2	>60	female	III	T1	N2	Unknown
TCGA-D8-A1Y0-01	0	472	High	1.52151	cluster2	>60	female	III	T1	N2	Unknown
TCGA-D8-A1Y1-01	1	116	High	1.21696	cluster2	>60	female	III	T3	N1	Unknown
TCGA-D8-A1Y2-01	0	433	High	1.04397	cluster2	>60	female	II	T2	N0	Unknown
TCGA-D8-A1Y3-01	0	430	High	2.50403	cluster2	>60	female	III	T2	N2	Unknown
TCGA-D8-A27E-01	0	530	High	1.31856	cluster2	>60	female	I	T1	N0	M0
TCGA-D8-A27F-01	0	488	High	1.79755	cluster3	<=60	female	II	T2	N0	M0
TCGA-D8-A27G-01	0	409	High	1.21938	cluster2	>60	female	II	T2	N0	M0
TCGA-D8-A27H-01	0	397	High	1.23717	cluster3	>60	female	II	T2	N0	M0
TCGA-D8-A27I-01	0	439	High	1.03431	cluster1	<=60	female	III	T1	N2	M0
TCGA-D8-A27K-01	0	1461	Low	-0.110958	cluster1	<=60	female	II	T2	N1	M0
TCGA-D8-A27L-01	0	499	Low	0.327354	cluster1	<=60	female	III	T1	N2	M0
TCGA-D8-A27M-01	0	410	Low	0.140899	cluster3	<=60	female	I	T1	N0	M0
TCGA-D8-A27N-01	0	519	High	1.76578	cluster2	<=60	female	III	T2	N2	M0
TCGA-D8-A27P-01	0	49	Low	0.607591	cluster1	>60	female	I	T1	N0	M0
TCGA-D8-A27R-01	0	307	High	1.95882	cluster2	<=60	female	III	T2	N3	M0
TCGA-D8-A27T-01	0	398	Low	0.459642	cluster1	<=60	female	III	T2	N3	M0
TCGA-D8-A27V-01	0	381	High	1.20248	cluster1	>60	female	II	T2	N0	M0
TCGA-D8-A27W-01	0	373	High	1.38399	cluster2	<=60	female	III	T4	N0	M0
TCGA-D8-A3Z5-01	0	1015	Low	-0.424734	cluster1	<=60	female	III	T2	N3	M0
TCGA-D8-A3Z6-01	0	563	Low	0.661488	cluster1	<=60	female	III	T3	N3	M0
TCGA-D8-A4Z1-01	0	659	Low	0.536729	cluster1	>60	female	I	T1	N0	M0
TCGA-D8-A73U-01	0	492	High	0.974147	cluster1	>60	female	II	T2	N0	M0
TCGA-D8-A73W-01	1	244	High	0.788997	cluster2	>60	female	III	T3	N1	Unknown
TCGA-D8-A73X-01	0	767	Low	0.590279	cluster1	<=60	female	II	T2	N0	M0
TCGA-E2-A105-01	0	1308	Low	0.369793	cluster2	>60	female	II	T2	N0	M0
TCGA-E2-A106-01	0	2541	Low	-0.191884	cluster1	<=60	female	I	T1	N1	M0
TCGA-E2-A107-01	0	1047	Low	0.738441	cluster1	<=60	female	III	T3	N2	M0
TCGA-E2-A108-01	0	837	High	1.5627	cluster3	>60	female	III	T2	N2	M0
TCGA-E2-A109-01	0	1417	Low	-0.061012	cluster2	>60	female	II	T2	N0	M0
TCGA-E2-A10A-01	0	1229	High	0.813973	cluster1	<=60	female	II	T3	N0	M0
TCGA-E2-A10B-01	0	1141	High	1.67156	cluster1	>60	female	II	T2	N1	M0
TCGA-E2-A10C-01	0	1220	High	0.967581	cluster1	<=60	female	II	T2	N1	M0
TCGA-E2-A10E-01	0	865	High	1.54317	cluster1	>60	female	II	T1	N1	M0
TCGA-E2-A10F-01	0	878	Low	-0.0397723	cluster1	<=60	female	II	T2	N0	M0
TCGA-E2-A14N-01	0	1434	High	1.32924	cluster3	<=60	female	II	T2	N1	M0
TCGA-E2-A14O-01	0	1359	High	1.93321	cluster2	>60	female	III	T3	N1	M0
TCGA-E2-A14P-01	0	1246	Low	0.684361	cluster3	>60	female	III	T2	N3	M0
TCGA-E2-A14Q-01	0	1163	Low	-0.343023	cluster1	<=60	female	II	T2	N1	M0
TCGA-E2-A14R-01	0	1174	Low	0.0648994	cluster3	>60	female	II	T2	N0	M0
TCGA-E2-A14S-01	0	1009	Low	0.451406	cluster2	>60	female	I	T1	N0	M0
TCGA-E2-A14T-01	0	2311	High	0.939486	cluster2	<=60	female	II	T2	N0	M0
TCGA-E2-A14U-01	0	1318	Low	-0.787667	cluster1	>60	female	I	T1	N0	M0
TCGA-E2-A14V-01	0	1042	High	1.9955	cluster2	<=60	female	II	T2	N1	M0
TCGA-E2-A14W-01	0	974	High	1.45325	cluster2	>60	male	II	T2	N0	M0
TCGA-E2-A14X-01	0	972	High	3.14301	cluster3	<=60	female	III	T2	N2	M0
TCGA-E2-A14Y-01	0	2109	High	1.41823	cluster3	<=60	female	II	T2	N0	M0
TCGA-E2-A14Z-01	1	518	High	1.21866	cluster2	>60	female	I	T1	N0	M0
TCGA-E2-A150-01	0	1935	High	1.43164	cluster3	<=60	female	II	T2	N0	M0
TCGA-E2-A152-01	0	2128	High	3.24149	cluster2	<=60	female	I	T1	N0	M0
TCGA-E2-A153-01	0	707	Low	0.0689924	cluster1	<=60	female	II	T2	N1	M0
TCGA-E2-A154-01	0	591	Low	0.329373	cluster1	>60	female	I	T1	N0	M0
TCGA-E2-A155-01	0	640	High	2.68008	cluster2	<=60	female	II	T2	N1	M0
TCGA-E2-A156-01	0	726	High	1.20865	cluster1	>60	female	I	T1	N0	M0
TCGA-E2-A158-01	0	450	High	1.38421	cluster3	<=60	female	II	T1	N1	M0
TCGA-E2-A159-01	0	762	High	2.10549	cluster3	<=60	female	II	T2	N0	M0
TCGA-E2-A15A-01	0	710	High	1.94907	cluster2	<=60	female	III	T2	N3	M0
TCGA-E2-A15C-01	0	694	High	0.90568	cluster1	>60	female	I	T1	N0	M0
TCGA-E2-A15D-01	0	526	Low	-0.1088	cluster1	<=60	female	II	T2	N0	M0
TCGA-E2-A15E-01	0	630	Low	-0.5738	cluster1	<=60	female	II	T1	N1	M0
TCGA-E2-A15F-01	0	658	Low	0.58949	cluster1	>60	female	I	T1	N0	M0
TCGA-E2-A15G-01	0	554	High	1.70832	cluster1	>60	female	II	T2	N0	M0
TCGA-E2-A15H-01	0	393	Low	-0.0905883	cluster1	<=60	female	II	T1	N1	M0
TCGA-E2-A15I-01	0	1692	Low	-0.596212	cluster1	<=60	female	II	T2	N0	M0
TCGA-E2-A15J-01	0	1640	Low	-0.544014	cluster1	<=60	female	I	T1	N0	M0
TCGA-E2-A15K-01	0	275	Low	0.0376723	cluster2	<=60	female	II	T2	N1	M0
TCGA-E2-A15L-01	0	626	Low	0.642674	cluster2	>60	female	II	T2	N0	M0
TCGA-E2-A15M-01	1	235	High	1.40411	cluster2	>60	female	II	T2	N0	M0
TCGA-E2-A15O-01	0	289	High	2.41478	cluster2	>60	female	I	T1	Unknown	M0
TCGA-E2-A15P-01	0	595	Low	0.594143	cluster1	>60	female	I	T1	N0	M0
TCGA-E2-A15R-01	0	1732	High	2.28892	cluster2	>60	female	II	T1	N1	M0
TCGA-E2-A15S-01	0	428	High	1.55285	cluster2	<=60	female	II	T2	N1	M0
TCGA-E2-A15T-01	0	1563	High	1.54418	cluster1	>60	female	II	T2	N0	M0
TCGA-E2-A1AZ-01	0	2329	Low	-0.355896	cluster3	>60	female	II	T2	N1	M0
TCGA-E2-A1B0-01	0	1631	High	1.0908	cluster2	<=60	female	III	T2	N2	M0
TCGA-E2-A1B1-01	0	2653	Low	0.519026	cluster3	<=60	female	II	T2	N1	M0
TCGA-E2-A1B4-01	1	911	Low	0.580261	cluster1	>60	female	III	T1	N2	M0
TCGA-E2-A1B5-01	0	984	Low	-0.845255	cluster1	<=60	female	II	T2	N0	M0
TCGA-E2-A1B6-01	0	867	Low	-1.21163	cluster3	<=60	female	II	T2	N0	M0
TCGA-E2-A1BC-01	0	501	Low	-0.0899892	cluster1	>60	female	I	T1	N0	M0
TCGA-E2-A1BD-01	0	1133	Low	0.202307	cluster1	<=60	female	II	T2	N0	M0
TCGA-E2-A1IE-01	0	2362	High	0.917625	cluster2	>60	female	II	T2	N1	M0
TCGA-E2-A1IF-01	0	1138	Low	0.722552	cluster1	>60	female	I	T1	N0	M0
TCGA-E2-A1IG-01	0	2140	Low	0.653915	cluster1	<=60	female	II	T2	N1	M0
TCGA-E2-A1IH-01	0	1026	High	1.63605	cluster2	>60	female	I	T1	N0	M0
TCGA-E2-A1II-01	0	1025	High	1.86065	cluster2	<=60	female	I	T1	N0	M0
TCGA-E2-A1IJ-01	0	865	High	0.790017	cluster1	<=60	female	I	T1	N0	M0
TCGA-E2-A1IK-01	0	1800	High	1.19954	cluster1	>60	female	II	T1	N1	M0
TCGA-E2-A1IL-01	0	118	High	0.955451	cluster1	>60	female	II	T1	N1	M0
TCGA-E2-A1IN-01	0	675	High	1.35243	cluster2	<=60	female	I	T1	N0	M0
TCGA-E2-A1IO-01	0	1855	High	1.08663	cluster1	<=60	female	I	T1	N0	M0
TCGA-E2-A1IU-01	0	337	Low	0.490783	cluster1	<=60	female	I	T1	N0	M0
TCGA-E2-A1L6-01	0	1648	Low	-1.35652	cluster1	<=60	female	II	T1	N1	M0
TCGA-E2-A1L7-01	0	1836	Low	0.425656	cluster2	<=60	female	III	T2	N2	M0
TCGA-E2-A1L8-01	0	2240	Low	-0.553143	cluster1	<=60	female	II	T2	N1	M0
TCGA-E2-A1L9-01	0	598	Low	0.412302	cluster1	<=60	female	II	T1	N1	M0
TCGA-E2-A1LA-01	0	748	Low	0.600635	cluster1	<=60	female	II	T1	N1	M0
TCGA-E2-A1LB-01	0	2306	High	1.06947	cluster2	<=60	female	II	T2	N1	M0
TCGA-E2-A1LE-01	1	879	High	2.00258	cluster2	>60	female	III	T2	N3	M0
TCGA-E2-A1LG-01	0	1523	Low	-0.819014	cluster3	<=60	female	II	T2	N0	M0
TCGA-E2-A1LH-01	0	3247	Low	0.765094	cluster3	<=60	female	I	T1	N0	M0
TCGA-E2-A1LI-01	0	3121	High	0.967509	cluster3	<=60	female	II	T2	N1	M0
TCGA-E2-A1LK-01	1	266	High	1.84242	cluster3	>60	female	III	T4	N3	M0
TCGA-E2-A1LL-01	0	1309	High	1.67824	cluster3	>60	female	III	T3	N2	Unknown
TCGA-E2-A1LS-01	0	1604	Low	-0.263348	cluster3	<=60	female	I	T1	N0	M0
TCGA-E2-A2P5-01	1	515	High	1.61285	cluster2	>60	female	III	T2	N3	M0
TCGA-E2-A2P6-01	0	1051	Low	0.539629	cluster1	>60	female	II	T2	N1	M0
TCGA-E2-A3DX-01	0	1325	Low	-0.177535	cluster1	<=60	female	III	T2	N3	M0
TCGA-E2-A56Z-01	0	252	High	1.14049	cluster2	>60	female	II	T2	N1	M0
TCGA-E2-A570-01	0	931	Low	-0.324891	cluster1	<=60	female	I	T1	N1	M0
TCGA-E2-A572-01	0	1208	Low	-0.24234	cluster1	>60	female	III	T2	N2	M0
TCGA-E2-A573-01	0	1062	Low	-0.16275	cluster3	<=60	female	I	T1	N0	M0
TCGA-E2-A574-01	0	1179	High	1.05672	cluster3	<=60	female	II	T2	N0	M0
TCGA-E2-A576-01	0	1043	High	1.87272	cluster1	>60	female	I	T1	N0	Unknown
TCGA-E9-A1N3-01	0	1059	Low	0.570569	cluster2	>60	female	III	T1	N2	M0
TCGA-E9-A1N4-01	0	1000	Low	-0.255305	cluster1	<=60	female	III	T2	N2	M0
TCGA-E9-A1N5-01	0	1120	Low	-0.708994	cluster1	<=60	female	II	T2	N1	M0
TCGA-E9-A1N6-01	1	410	High	2.18523	cluster2	<=60	female	II	T2	N1	M0
TCGA-E9-A1N8-01	0	1039	High	1.62448	cluster3	<=60	female	II	T2	N0	M0
TCGA-E9-A1N9-01	0	1101	High	1.93276	cluster2	<=60	female	II	T2	N0	M0
TCGA-E9-A1NA-01	0	1112	Low	-0.139553	cluster2	<=60	female	II	T2	N0	M0
TCGA-E9-A1NC-01	0	1203	Low	0.51378	cluster3	>60	female	II	T2	N1	M0
TCGA-E9-A1ND-01	0	1266	High	1.11789	cluster3	>60	female	II	T2	N1	M0
TCGA-E9-A1NE-01	0	1088	Low	-0.276413	cluster1	<=60	female	II	T2	N1	M0
TCGA-E9-A1NF-01	1	610	High	2.39127	cluster2	<=60	female	II	T2	N0	M0
TCGA-E9-A1NG-01	1	656	High	1.22188	cluster3	>60	female	II	T2	N0	M0
TCGA-E9-A1NH-01	0	576	High	0.857352	cluster1	>60	female	II	T2	N1	M0
TCGA-E9-A1NI-01	0	300	Low	-0.187802	cluster1	<=60	female	II	T2	N0	M0
TCGA-E9-A1QZ-01	0	755	Low	-0.866844	cluster1	>60	female	II	T2	N0	M0
TCGA-E9-A1R0-01	0	860	Low	0.394118	cluster1	<=60	female	II	T1	N1	M0
TCGA-E9-A1R2-01	0	1063	Low	0.465163	cluster2	<=60	female	III	T2	N3	Unknown
TCGA-E9-A1R3-01	0	78	High	2.15147	cluster1	>60	female	III	T2	N3	M0
TCGA-E9-A1R4-01	0	186	High	0.96915	cluster2	>60	female	I	T1	N0	M0
TCGA-E9-A1R5-01	0	92	High	1.72704	cluster2	>60	female	I	T1	N0	M0
TCGA-E9-A1R6-01	0	339	High	1.8504	cluster2	>60	female	II	T2	N0	M0
TCGA-E9-A1R7-01	0	1467	High	1.17934	cluster2	>60	female	II	T2	N0	M0
TCGA-E9-A1RA-01	0	1369	Low	0.545477	cluster1	<=60	female	I	T1	N0	M0
TCGA-E9-A1RB-01	1	633	Low	0.650803	cluster2	<=60	female	II	T2	N0	M0
TCGA-E9-A1RC-01	0	1224	Low	0.188171	cluster2	<=60	female	III	T4	N3	M0
TCGA-E9-A1RD-01	0	34	Low	0.515661	cluster1	>60	female	II	T2	N0	M0
TCGA-E9-A1RE-01	0	1419	High	2.48226	cluster2	>60	female	III	T2	N2	M0
TCGA-E9-A1RF-01	0	200	Low	0.113835	cluster2	>60	female	III	T2	N2	M0
TCGA-E9-A1RG-01	0	647	Low	-0.186695	cluster1	>60	female	III	T1	N2	M0
TCGA-E9-A1RH-01	0	1417	Low	0.50906	cluster3	>60	female	II	T2	N0	M0
TCGA-E9-A1RI-01	0	1449	Low	-0.1343	cluster1	<=60	female	III	T1	N2	M0
TCGA-E9-A226-01	1	1038	Low	0.737393	cluster2	<=60	female	III	T2	N2	M0
TCGA-E9-A227-01	0	975	Low	-0.261546	cluster1	<=60	female	II	T2	N1	M0
TCGA-E9-A228-01	0	1285	Low	0.512371	cluster2	<=60	female	II	T2	N1	M0
TCGA-E9-A229-01	0	1148	Low	-0.548605	cluster1	<=60	female	I	T1	N0	M0
TCGA-E9-A22A-01	0	1189	High	1.78767	cluster2	>60	female	II	T2	N0	M0
TCGA-E9-A22B-01	0	1167	High	0.990188	cluster2	>60	female	I	T1	N0	M0
TCGA-E9-A22D-01	0	1248	High	0.994104	cluster2	<=60	female	II	T2	N0	M0
TCGA-E9-A22E-01	0	1269	High	0.948653	cluster2	<=60	female	III	T2	N2	M0
TCGA-E9-A22G-01	0	1239	Low	0.403798	cluster3	<=60	female	II	T2	N0	M0
TCGA-E9-A22H-01	0	1232	Low	-1.38919	cluster1	<=60	female	II	T2	N1	M0
TCGA-E9-A243-01	0	612	Low	0.358321	cluster3	<=60	female	II	T2	N0	M0
TCGA-E9-A244-01	0	21	High	1.7308	cluster3	<=60	female	II	T2	N0	M0
TCGA-E9-A245-01	1	26	High	1.08736	cluster1	<=60	female	II	T2	N1	M0
TCGA-E9-A247-01	0	1186	Low	0.4141	cluster2	<=60	female	I	T1	N0	M0
TCGA-E9-A248-01	0	59	High	1.56864	cluster2	<=60	female	II	T2	N0	M0
TCGA-E9-A249-01	0	217	Low	-0.921773	cluster1	<=60	female	II	T2	N0	M0
TCGA-E9-A24A-01	0	747	High	1.21436	cluster2	>60	female	II	T1	N1	M0
TCGA-E9-A295-01	0	375	High	1.00246	cluster2	>60	female	II	T2	N0	M0
TCGA-E9-A2JS-01	1	540	High	1.88711	cluster2	>60	female	II	T2	N1	M0
TCGA-E9-A2JT-01	0	288	High	0.84031	cluster2	>60	female	II	T2	N0	M0
TCGA-E9-A3HO-01	0	1158	Low	-0.79709	cluster1	<=60	female	II	T2	N0	M0
TCGA-E9-A3Q9-01	0	1001	High	1.46104	cluster1	>60	female	III	T3	N3	M0
TCGA-E9-A3QA-01	0	918	Low	0.576901	cluster3	<=60	female	II	T2	N0	M0
TCGA-E9-A3X8-01	0	926	Low	0.499823	cluster1	<=60	female	II	T2	N1	M0
TCGA-E9-A54X-01	0	727	Low	0.328361	cluster1	>60	female	I	T1	N0	M0
TCGA-E9-A54Y-01	0	725	Low	0.123617	cluster1	>60	female	III	T2	N2	M0
TCGA-E9-A5FK-01	0	812	Low	0.374547	cluster1	<=60	female	III	T2	N3	M0
TCGA-E9-A5FL-01	0	24	Low	-0.347621	cluster3	>60	female	II	T3	N0	M0
TCGA-E9-A5UO-01	0	785	Low	-0.361381	cluster1	<=60	female	II	T2	N0	M0
TCGA-E9-A5UP-01	0	803	High	0.776154	cluster1	>60	female	II	T2	N0	M0
TCGA-E9-A6HE-01	0	847	Low	-0.181746	cluster1	<=60	female	III	T3	N3	Unknown
TCGA-EW-A1IW-01	0	371	High	1.6898	cluster3	>60	female	II	T2	N1	Unknown
TCGA-EW-A1IX-01	0	1208	Low	-0.290413	cluster1	<=60	female	II	T1	N1	Unknown
TCGA-EW-A1IY-01	0	258	Low	-0.387924	cluster2	<=60	female	I	T1	N0	Unknown
TCGA-EW-A1IZ-01	0	554	High	1.81723	cluster1	<=60	female	III	T2	N2	Unknown
TCGA-EW-A1J1-01	0	575	Low	-0.436969	cluster1	<=60	female	II	T2	N1	M0
TCGA-EW-A1J2-01	0	403	Low	-0.676382	cluster1	<=60	female	Unknown	T1	N1	Unknown
TCGA-EW-A1J3-01	0	504	Low	0.3378	cluster1	>60	female	I	T1	N0	M0
TCGA-EW-A1J5-01	0	477	Low	0.395621	cluster1	<=60	female	II	T3	N0	M0
TCGA-EW-A1J6-01	0	875	Low	0.435428	cluster2	>60	female	I	T1	N0	M0
TCGA-EW-A1OV-01	0	789	High	1.85188	cluster2	<=60	female	II	T2	N1	Unknown
TCGA-EW-A1OW-01	0	694	Low	0.360149	cluster3	<=60	female	II	T2	N0	Unknown
TCGA-EW-A1OX-01	0	911	Low	-0.474158	cluster2	<=60	female	II	T2	N0	Unknown
TCGA-EW-A1OY-01	0	908	Low	0.17866	cluster2	>60	female	II	T2	N0	Unknown
TCGA-EW-A1OZ-01	0	1229	High	1.89923	cluster2	<=60	female	II	T2	N0	M0
TCGA-EW-A1P0-01	0	1251	High	0.917612	cluster2	<=60	female	II	T2	N1	Unknown
TCGA-EW-A1P1-01	0	1210	Low	0.557994	cluster3	>60	female	III	T2	N3	Unknown
TCGA-EW-A1P3-01	0	1611	Low	-1.48169	cluster1	<=60	female	II	T2	N0	Unknown
TCGA-EW-A1P4-01	0	907	Low	-0.318823	cluster3	<=60	female	II	T2	N0	M0
TCGA-EW-A1P5-01	0	703	Low	0.760145	cluster1	>60	female	II	T2	N1	M0
TCGA-EW-A1P6-01	0	562	Low	0.505964	cluster1	>60	female	II	T2	N1	M0
TCGA-EW-A1P7-01	0	915	High	1.04062	cluster3	<=60	female	II	T2	N0	M0
TCGA-EW-A1P8-01	1	239	High	1.92729	cluster3	<=60	female	III	T2	N3	M0
TCGA-EW-A1PA-01	0	575	High	1.13794	cluster2	<=60	female	II	T2	N1	M0
TCGA-EW-A1PB-01	0	608	Low	0.305502	cluster3	>60	female	III	T3	N1	Unknown
TCGA-EW-A1PC-01	0	187	Low	0.159899	cluster2	>60	female	II	T3	N0	Unknown
TCGA-EW-A1PD-01	0	424	High	1.1351	cluster2	>60	male	II	T1	N1	M0
TCGA-EW-A1PE-01	0	320	Low	-0.723733	cluster1	<=60	female	II	T1	N1	M0
TCGA-EW-A1PF-01	0	439	High	1.94922	cluster1	<=60	female	I	T1	N0	M0
TCGA-EW-A1PG-01	0	1051	Low	0.642221	cluster1	<=60	female	II	T2	N1	Unknown
TCGA-EW-A1PH-01	0	607	Low	0.09533	cluster3	<=60	female	II	T1	N1	M0
TCGA-EW-A2FR-01	0	1673	High	2.36006	cluster3	<=60	female	III	T1	N3	Unknown
TCGA-EW-A2FS-01	0	1604	Low	-1.02106	cluster1	<=60	female	II	T2	N1	Unknown
TCGA-EW-A2FV-01	0	788	Low	0.641917	cluster2	<=60	female	III	T3	N3	Unknown
TCGA-EW-A2FW-01	0	672	High	1.76389	cluster2	<=60	female	II	T2	N0	Unknown
TCGA-EW-A3E8-01	0	1035	Low	-1.07539	cluster1	<=60	female	II	T3	N0	Unknown
TCGA-EW-A3U0-01	0	532	Low	-0.799151	cluster3	>60	female	III	T3	N1	M0
TCGA-EW-A423-01	0	533	High	1.15953	cluster1	>60	female	II	T2	N0	Unknown
TCGA-EW-A424-01	0	715	High	1.84441	cluster1	<=60	female	III	T3	N1	Unknown
TCGA-EW-A6S9-01	0	463	High	1.89092	cluster2	<=60	female	II	T1	N1	M0
TCGA-EW-A6SA-01	0	510	High	1.07025	cluster2	<=60	male	II	T2	N0	Unknown
TCGA-EW-A6SB-01	0	760	High	1.12823	cluster3	>60	female	II	T2	N0	M0
TCGA-EW-A6SC-01	0	952	Low	-0.103974	cluster1	<=60	female	II	T2	N0	M0
TCGA-EW-A6SD-01	0	1010	Low	-0.503933	cluster2	<=60	female	II	T2	N1	M0
TCGA-GI-A2C8-01	0	225	High	1.01334	cluster2	>60	female	III	T4	N0	Unknown
TCGA-GI-A2C9-01	0	3342	High	1.19486	cluster3	<=60	female	II	T3	N0	Unknown
TCGA-GM-A2D9-01	1	1812	Low	0.562157	cluster1	>60	female	I	T1	N0	M0
TCGA-GM-A2DA-01	1	5909	Low	0.127421	cluster1	<=60	female	II	T2	N1	M0
TCGA-GM-A2DB-01	0	2406	Low	-0.210284	cluster3	>60	female	II	T2	N0	M0
TCGA-GM-A2DC-01	0	2535	High	2.22971	cluster2	<=60	female	II	T1	N1	M0
TCGA-GM-A2DD-01	0	2282	Low	0.158762	cluster3	<=60	female	I	T1	N0	M0
TCGA-GM-A2DF-01	0	2155	High	1.08133	cluster3	<=60	female	II	T1	N1	M0
TCGA-GM-A2DH-01	0	2193	High	0.889056	cluster2	<=60	female	I	T1	N0	M0
TCGA-GM-A2DI-01	0	2590	Low	-0.329909	cluster1	<=60	female	I	T1	N0	M0
TCGA-GM-A2DK-01	0	2645	Low	-0.162916	cluster1	<=60	female	I	T1	N0	M0
TCGA-GM-A2DL-01	0	3519	Low	0.582425	cluster1	<=60	female	I	T1	N0	M0
TCGA-GM-A2DM-01	0	3226	Low	-1.22009	cluster1	<=60	female	II	T2	N0	M0
TCGA-GM-A2DN-01	0	3091	Low	-0.617373	cluster1	<=60	female	II	T2	N0	M0
TCGA-GM-A2DO-01	0	2596	Low	-1.62816	cluster1	<=60	female	I	T1	N0	M0
TCGA-GM-A3NW-01	0	3361	Low	0.0606915	cluster1	>60	female	II	T2	N0	M0
TCGA-GM-A3NY-01	0	1162	Low	-2.67258	cluster1	>60	female	II	T2	N1	M0
TCGA-GM-A3XG-01	0	1330	Low	-0.733142	cluster1	<=60	female	III	T3	N1	M0
TCGA-GM-A3XL-01	0	2108	Low	-0.81488	cluster3	<=60	female	II	T2	N0	M0
TCGA-GM-A3XN-01	0	2019	Low	-1.2533	cluster1	<=60	female	III	T1	N2	M0
TCGA-GM-A4E0-01	0	2191	Low	-0.645511	cluster1	>60	female	III	T3	N3	M0
TCGA-GM-A5PV-01	0	412	Low	-0.628227	cluster1	>60	female	II	T2	N1	M0
TCGA-GM-A5PX-01	0	551	High	0.803397	cluster1	>60	female	II	T2	N1	M0
TCGA-HN-A2NL-01	0	79	Low	-0.0696683	cluster3	<=60	female	II	T2	N0	M0
TCGA-HN-A2OB-01	1	1883	Low	0.140403	cluster1	<=60	female	II	T2	N1	M0
TCGA-JL-A3YW-01	0	360	High	1.15666	cluster3	<=60	female	II	T2	N1	M0
TCGA-JL-A3YX-01	0	352	High	0.943665	cluster1	<=60	female	II	T2	N0	M0
TCGA-LD-A66U-01	0	646	Low	0.535058	cluster1	<=60	female	II	T2	N1	Unknown
TCGA-LD-A74U-01	0	402	High	0.890058	cluster1	>60	female	III	T3	N3	M0
TCGA-LD-A7W5-01	0	216	Low	-0.0836396	cluster1	<=60	female	III	T2	N3	M0
TCGA-LD-A7W6-01	0	404	Low	-0.950344	cluster1	<=60	female	II	T2	N1	M0
TCGA-LD-A9QF-01	0	323	Low	-0.0617865	cluster3	>60	female	I	T1	N0	M0
TCGA-LL-A440-01	0	759	Low	-0.0596251	cluster1	>60	female	I	T1	N0	Unknown
TCGA-LL-A441-01	0	996	Low	0.0555962	cluster3	>60	female	I	T1	N0	Unknown
TCGA-LL-A442-01	0	889	High	1.17672	cluster1	<=60	female	II	T2	N0	Unknown
TCGA-LL-A50Y-01	0	762	High	1.42	cluster1	>60	female	II	T2	N0	Unknown
TCGA-LL-A5YL-01	0	519	Low	0.539556	cluster1	>60	female	II	T2	N1	Unknown
TCGA-LL-A5YM-01	0	394	High	1.17885	cluster2	>60	female	III	T4	Unknown	M0
TCGA-LL-A5YN-01	0	447	Low	-0.206039	cluster1	<=60	female	II	T2	N0	M0
TCGA-LL-A5YO-01	0	440	High	1.17694	cluster2	<=60	female	I	T1	N0	Unknown
TCGA-LL-A5YP-01	0	450	Low	-0.210141	cluster3	<=60	female	II	T2	N1	M0
TCGA-LL-A6FQ-01	0	80	High	1.33376	cluster1	>60	female	III	T2	N2	Unknown
TCGA-LL-A6FR-01	0	489	High	1.50984	cluster3	<=60	female	II	T2	N0	Unknown
TCGA-LL-A73Y-01	0	477	Low	-0.952257	cluster3	>60	female	I	T1	N0	Unknown
TCGA-LL-A73Z-01	1	137	High	1.06864	cluster3	<=60	female	IV	T1	Unknown	M1
TCGA-LL-A740-01	0	441	High	2.16018	cluster3	>60	female	I	T1	N0	Unknown
TCGA-LL-A7SZ-01	0	594	High	0.824074	cluster1	<=60	female	II	T2	N1	Unknown
TCGA-LL-A7T0-01	0	376	High	1.88244	cluster2	>60	female	II	T2	N1	M0
TCGA-LL-A8F5-01	0	596	Low	0.344236	cluster3	>60	female	II	T2	N0	Unknown
TCGA-LL-A9Q3-01	0	532	High	0.907641	cluster2	>60	female	III	T3	N3	Unknown
TCGA-LQ-A4E4-01	0	849	High	1.61031	cluster2	>60	female	III	T3	N1	Unknown
TCGA-MS-A51U-01	0	681	Low	-0.606242	cluster1	<=60	female	II	T2	N1	M0
TCGA-OK-A5Q2-01	0	64	High	1.53105	cluster1	<=60	female	II	T2	N1	Unknown
TCGA-OL-A5D6-01	1	385	High	1.69849	cluster3	>60	female	II	T2	N0	Unknown
TCGA-OL-A5D7-01	0	1780	High	0.987035	cluster3	>60	female	II	T2	N0	Unknown
TCGA-OL-A5D8-01	0	973	High	0.967033	cluster1	<=60	female	II	T3	N0	Unknown
TCGA-OL-A5DA-01	0	1783	High	1.30723	cluster1	>60	female	II	T2	N0	Unknown
TCGA-OL-A5RU-01	0	1219	Low	0.449264	cluster1	>60	female	II	T1	N1	Unknown
TCGA-OL-A5RV-01	0	1062	Low	-0.0913374	cluster1	<=60	female	III	T2	N3	Unknown
TCGA-OL-A5RW-01	0	1106	Low	0.391861	cluster3	<=60	female	II	T1	N1	Unknown
TCGA-OL-A5RX-01	0	878	Low	-0.723204	cluster1	<=60	female	I	T1	N0	Unknown
TCGA-OL-A5RY-01	0	752	High	0.967666	cluster3	<=60	female	II	T1	N1	Unknown
TCGA-OL-A5RZ-01	0	679	High	2.98428	cluster2	<=60	female	I	T1	N0	Unknown
TCGA-OL-A5S0-01	0	620	High	1.08451	cluster3	>60	female	II	T2	N1	Unknown
TCGA-OL-A66H-01	0	812	Low	-0.0280919	cluster1	>60	female	I	T1	N1	Unknown
TCGA-OL-A66I-01	0	714	Low	0.298458	cluster3	<=60	female	II	T1	N1	Unknown
TCGA-OL-A66J-01	0	1996	High	1.45546	cluster1	>60	female	I	T1	N0	Unknown
TCGA-OL-A66K-01	1	1021	Low	0.203149	cluster1	>60	female	II	T2	N0	Unknown
TCGA-OL-A66L-01	0	1301	Low	0.160566	cluster1	>60	female	I	T1	N0	Unknown
TCGA-OL-A66N-01	0	792	High	1.65466	cluster3	<=60	female	III	T3	N3	Unknown
TCGA-OL-A66O-01	0	528	Low	0.241188	cluster1	<=60	female	II	T2	N1	Unknown
TCGA-OL-A66P-01	0	428	Low	0.495795	cluster3	>60	female	II	T2	N0	Unknown
TCGA-OL-A6VO-01	0	858	High	1.55558	cluster3	<=60	female	I	T1	N0	Unknown
TCGA-OL-A6VQ-01	0	600	Low	-1.16834	cluster1	<=60	female	II	T2	N0	Unknown
TCGA-OL-A6VR-01	0	1220	Low	0.442016	cluster1	<=60	female	I	T1	N0	Unknown
TCGA-OL-A97C-01	0	271	Low	0.651872	cluster1	>60	female	II	T3	N0	M0
TCGA-PE-A5DC-01	1	1430	High	1.85824	cluster1	>60	female	III	T2	N2	M0
TCGA-PE-A5DD-01	0	1953	Low	0.504408	cluster1	>60	female	II	T2	N0	M0
TCGA-PE-A5DE-01	0	2645	Low	-0.0695126	cluster1	<=60	female	II	T2	N0	M0
TCGA-PL-A8LX-01	0	5	High	2.12217	cluster1	<=60	female	IV	T4	N1	M1
TCGA-PL-A8LY-01	0	8	Low	0.442838	cluster3	<=60	female	II	T3	N0	M0
TCGA-PL-A8LZ-01	0	302	Low	0.435484	cluster3	<=60	female	III	T4	N2	M0
TCGA-S3-A6ZF-01	0	572	Low	0.305023	cluster2	>60	female	II	T2	N0	M0
TCGA-S3-A6ZG-01	0	562	Low	-1.01052	cluster1	>60	female	II	T2	N1	M0
TCGA-S3-A6ZH-01	0	641	High	1.95656	cluster2	<=60	female	III	T3	N3	Unknown
TCGA-S3-AA0Z-01	0	629	High	1.04335	cluster3	>60	female	II	T2	N1	M0
TCGA-S3-AA10-01	0	586	High	1.04277	cluster3	>60	female	II	T2	N0	M0
TCGA-S3-AA11-01	0	421	Low	0.549984	cluster1	>60	female	II	T2	N0	M0
TCGA-S3-AA12-01	0	574	High	1.81281	cluster2	>60	female	III	T3	N1	Unknown
TCGA-S3-AA14-01	0	529	Low	0.601733	cluster1	<=60	female	I	T1	N0	M0
TCGA-S3-AA15-01	0	525	Low	-0.582273	cluster3	<=60	female	II	T2	N1	M0
TCGA-S3-AA17-01	0	424	Low	0.368088	cluster2	>60	female	II	T2	N1	M0
TCGA-UL-AAZ6-01	0	518	High	1.75052	cluster2	>60	female	II	T2	N0	Unknown
TCGA-UU-A93S-01	1	116	High	1.99157	cluster2	>60	female	IV	T4	N3	M1
TCGA-V7-A7HQ-01	0	2033	Low	0.423228	cluster1	>60	female	III	T1	N2	M0
TCGA-W8-A86G-01	0	347	Low	0.472034	cluster1	>60	female	II	T2	N0	Unknown
TCGA-WT-AB41-01	0	1611	Low	0.745874	cluster1	<=60	female	II	T2	N1	Unknown
TCGA-WT-AB44-01	0	883	Low	-1.06656	cluster1	>60	female	I	T1	N0	Unknown
TCGA-XX-A899-01	0	467	Low	-0.256811	cluster1	<=60	female	III	T1	N2	Unknown
TCGA-XX-A89A-01	0	488	High	0.902697	cluster1	>60	female	II	T3	N0	Unknown
TCGA-Z7-A8R5-01	0	3287	High	0.806661	cluster3	>60	female	III	T3	N1	Unknown
TCGA-Z7-A8R6-01	0	3256	Low	-0.804039	cluster1	<=60	female	I	T1	N0	M0

## Sheet: S3
ID	Source
BRCA	GSE203612-GSM6177603-NYU-BRCA2
BRCA_BrainMetastasis	GSE179572-GSM5420753
BRCA2	BRCA-BlockASection1
BRCA3	BRCA-BlockASection2
BRCA4	BRCA DuctalCarcinomaInSitu InvasiveCarcinoma
BRCA5	BRCA_Visium_FreshFrozen_WholeTranscriptome
BRCA6	BRCA WholeTranscriptomeAnalysis
BRCA7	Invasive Ductal Carcinoma Stained With Fluorescent CD3 Antibody
BRCA8	GSE210616-GSM6433585
BRCA9	GSE210616-GSM6433586
BRCA10	GSE210616-GSM6433587
BRCA11	GSE210616-GSM6433588
BRCA12	GSE210616-GSM6433589
BRCA13	GSE210616-GSM6433590
BRCA14	GSE210616-GSM6433591
BRCA15	GSE210616-GSM6433592
BRCA16	GSE210616-GSM6433593
BRCA17	GSE210616-GSM6433594
BRCA18	GSE210616-GSM6433595
BRCA19	GSE210616-GSM6433596
BRCA20	GSE210616-GSM6433597
BRCA21	GSE210616-GSM6433598
BRCA22	GSE210616-GSM6433599
BRCA23	GSE210616-GSM6433600
BRCA24	GSE210616-GSM6433601
BRCA25	GSE210616-GSM6433602
BRCA26	GSE210616-GSM6433603
BRCA27	GSE210616-GSM6433604
BRCA28	GSE210616-GSM6433605
BRCA29	GSE210616-GSM6433606
BRCA30	GSE210616-GSM6433607
BRCA31	GSE210616-GSM6433608
BRCA32	GSE210616-GSM6433609
BRCA33	GSE210616-GSM6433610
BRCA34	GSE210616-GSM6433611
BRCA35	GSE210616-GSM6433612
BRCA36	GSE210616-GSM6433613
BRCA37	GSE210616-GSM6433614
BRCA38	GSE210616-GSM6433615
BRCA39	GSE210616-GSM6433616
BRCA40	GSE210616-GSM6433617
BRCA41	GSE210616-GSM6433618
BRCA42	GSE210616-GSM6433619
BRCA43	GSE210616-GSM6433620
BRCA44	GSE210616-GSM6433621
BRCA45	GSE210616-GSM6433622
BRCA46	GSE210616-GSM6433623
BRCA47	GSE210616-GSM6433624
BRCA48	GSE210616-GSM6433625
BRCA49	GSE210616-GSM6433626
BRCA50	GSE210616-GSM6433627
